# Supplementary material for: Identification and Functional Prediction of Long Intergenic Non-coding RNAs Related to Subcutaneous Adipose Development in Pigs
Source: Front Genet. 2019 Mar 4;10:160. doi: 10.3389/fgene.2019.00160 (PMC6409335; doi:10.3389/fgene.2019.00160)
Supplement: TABLE S1 — The information of seven pairs of RT-qPCR primers. [file Table_1.XLSX]

## Sheet: Sheet1
Table S1: Primers for RT-qPCR
Genes	Primer sequence (5'to3')	Number of bases
MSTRG.4365	Forward:GTGTGTGTGTGCTGGGGGA	19
	Reverse:GAGCGTGACTGGAGCGATA	19
MSTRG.9843	Forward:CTTCAATCCCTGCCCTTGC	19
	Reverse:TTTTTCAGCCCACACCCGT	19
MSTRG.10113	Forward:CTCCTTTCCCATTGTCCACT	20
	Reverse:TGCCTCTTCCTACCCTGCT	19
TKT	Forward:CGTTCGCGGCCTTCTTCAC	19
	Reverse:AGCCACACCATCGCTTGGG	19
DBI	Forward:ATGTCTCAGGCGGAGTTTG	19
	Reverse:CGGTCGCTTGTTTGTAGTGG	20
ELOVL6	Forward:TTCCGAACATCTTCTGGTCC	20
	Reverse:GTGGTTTTCCTCATCTTGCC	20
STOML2	Forward:CATCCGCTGCCTCCGTTAT	19
	Reverse:TGTGCCTGCTTCTTCCCCT	19
