# Supplementary material for: Identification and Functional Prediction of Long Intergenic Non-coding RNAs Related to Subcutaneous Adipose Development in Pigs
Source: Front Genet. 2019 Mar 4;10:160. doi: 10.3389/fgene.2019.00160 (PMC6409335; doi:10.3389/fgene.2019.00160)
Supplement: TABLE S2 — Gene ontology and pathway analysis of adjacent genes of lincRNAs. [file Table_2.XLSX]

## Sheet: Sheet1
Table S2: Gene ontology and pathway analysis of adjacent genes of lincRNAs
Category	Term	Pathway	Count	%	PValue	Genes	List Total	Pop Hits	Pop Total
GOTERM_BP_DIRECT	GO:0009952	anterior/posterior pattern specification	9	1.44231	0.00321582	ENSG00000197757, ENSG00000180806, ENSG00000180818, ENSG00000109906, ENSG00000123388, ENSG00000037965, ENSG00000172789, ENSG00000123364, ENSG00000198353	519	80	16792
GOTERM_BP_DIRECT	GO:0007266	Rho protein signal transduction	7	1.12179	0.0042083	ENSG00000173156, ENSG00000261371, ENSG00000134318, ENSG00000114547, ENSG00000141522, ENSG00000146535, ENSG00000160145	519	50	16792
GOTERM_BP_DIRECT	GO:0050852	T cell receptor signaling pathway	12	1.92308	0.00621273	ENSG00000010810, ENSG00000204287, ENSG00000196126, ENSG00000131467, ENSG00000142507, ENSG00000068878, ENSG00000198502, ENSG00000197170, ENSG00000105287, ENSG00000269335, ENSG00000142867, ENSG00000131508	519	148	16792
GOTERM_BP_DIRECT	GO:0016569	covalent chromatin modification	10	1.60256	0.00827493	ENSG00000008083, ENSG00000168556, ENSG00000183741, ENSG00000015171, ENSG00000235268, ENSG00000082014, ENSG00000172530, ENSG00000100307, ENSG00000158636, ENSG00000169925	519	113	16792
GOTERM_BP_DIRECT	GO:0030168	platelet activation	10	1.60256	0.00923878	ENSG00000010810, ENSG00000160293, ENSG00000145214, ENSG00000142208, ENSG00000146535, ENSG00000153933, ENSG00000196924, ENSG00000184160, ENSG00000171155, ENSG00000185245	519	115	16792
GOTERM_BP_DIRECT	GO:0006351	transcription, DNA-templated	78	12.5	0.0142675	ENSG00000168556, ENSG00000235268, ENSG00000167800, ENSG00000117625, ENSG00000170619, ENSG00000269335, ENSG00000168002, ENSG00000197757, ENSG00000196378, ENSG00000124788, ENSG00000167637, ENSG00000263002, ENSG00000063978, ENSG00000180806, ENSG00000172468, ENSG00000183741, ENSG00000145391, ENSG00000170469, ENSG00000169953, ENSG00000196150, ENSG00000131475, ENSG00000165655, ENSG00000155090, ENSG0000…	519	1955	16792
GOTERM_BP_DIRECT	GO:0070936	protein K48-linked ubiquitination	6	0.961538	0.0144749	ENSG00000078967, ENSG00000063978, ENSG00000011275, ENSG00000118518, ENSG00000103429, ENSG00000131508	519	47	16792
GOTERM_BP_DIRECT	GO:0030032	lamellipodium assembly	5	0.801282	0.0145568	ENSG00000160293, ENSG00000173156, ENSG00000158195, ENSG00000132254, ENSG00000099204	519	31	16792
GOTERM_BP_DIRECT	GO:0000910	cytokinesis	6	0.961538	0.0157601	ENSG00000134318, ENSG00000114547, ENSG00000122545, ENSG00000198901, ENSG00000126581, ENSG00000107816	519	48	16792
GOTERM_BP_DIRECT	GO:0002223	stimulatory C-type lectin receptor signaling pathway	9	1.44231	0.0159413	ENSG00000010810, ENSG00000108622, ENSG00000131467, ENSG00000142507, ENSG00000068878, ENSG00000197170, ENSG00000269335, ENSG00000142867, ENSG00000131508	519	105	16792
GOTERM_BP_DIRECT	GO:0006915	apoptotic process	28	4.48718	0.0173005	ENSG00000131467, ENSG00000188976, ENSG00000184584, ENSG00000249884, ENSG00000269335, ENSG00000166313, ENSG00000249751, ENSG00000105198, ENSG00000168002, ENSG00000249861, ENSG00000136048, ENSG00000112977, ENSG00000011275, ENSG00000198355, ENSG00000169100, ENSG00000106009, ENSG00000105185, ENSG00000115561, ENSG00000126581, ENSG00000006659, ENSG00000117676, ENSG00000085276, ENSG00000170476, ENSG0000…	519	567	16792
GOTERM_BP_DIRECT	GO:0007049	cell cycle	14	2.24359	0.0174173	ENSG00000186522, ENSG00000249884, ENSG00000115561, ENSG00000106608, ENSG00000015171, ENSG00000178950, ENSG00000117676, ENSG00000232119, ENSG00000170631, ENSG00000172530, ENSG00000196235, ENSG00000158290, ENSG00000124422, ENSG00000198355	519	217	16792
GOTERM_BP_DIRECT	GO:0008285	negative regulation of cell proliferation	21	3.36538	0.0217391	ENSG00000168556, ENSG00000101076, ENSG00000185359, ENSG00000068024, ENSG00000089012, ENSG00000105185, ENSG00000126581, ENSG00000107816, ENSG00000135956, ENSG00000008083, ENSG00000155090, ENSG00000005020, ENSG00000165655, ENSG00000198612, ENSG00000121769, ENSG00000196388, ENSG00000127418, ENSG00000109906, ENSG00000197381, ENSG00000184347, ENSG00000035862	519	396	16792
GOTERM_BP_DIRECT	GO:0006914	autophagy	10	1.60256	0.0221248	ENSG00000172007, ENSG00000136048, ENSG00000189403, ENSG00000185359, ENSG00000112977, ENSG00000123240, ENSG00000115561, ENSG00000249884, ENSG00000126581, ENSG00000131475	519	133	16792
GOTERM_BP_DIRECT	GO:0009308	amine metabolic process	3	0.480769	0.0235076	ENSG00000241644, ENSG00000131471, ENSG00000131480	519	8	16792
GOTERM_BP_DIRECT	GO:0048010	vascular endothelial growth factor receptor signaling pathway	7	1.12179	0.0235467	ENSG00000010810, ENSG00000160293, ENSG00000134318, ENSG00000075624, ENSG00000158195, ENSG00000176692, ENSG00000105287	519	72	16792
GOTERM_BP_DIRECT	GO:0043161	proteasome-mediated ubiquitin-dependent protein catabolic process	13	2.08333	0.024199	ENSG00000141552, ENSG00000131467, ENSG00000145916, ENSG00000157450, ENSG00000153561, ENSG00000142507, ENSG00000063978, ENSG00000162191, ENSG00000068878, ENSG00000197170, ENSG00000088833, ENSG00000011275, ENSG00000103429	519	203	16792
GOTERM_BP_DIRECT	GO:0048813	dendrite morphogenesis	5	0.801282	0.0264575	ENSG00000141503, ENSG00000010810, ENSG00000171533, ENSG00000073921, ENSG00000134313	519	37	16792
GOTERM_BP_DIRECT	GO:0070234	positive regulation of T cell apoptotic process	3	0.480769	0.0296145	ENSG00000249861, ENSG00000006659, ENSG00000105198	519	9	16792
GOTERM_BP_DIRECT	GO:0035924	cellular response to vascular endothelial growth factor stimulus	4	0.641026	0.0326853	ENSG00000131477, ENSG00000142208, ENSG00000178607, ENSG00000105287	519	23	16792
GOTERM_BP_DIRECT	GO:0007084	mitotic nuclear envelope reassembly	3	0.480769	0.0362735	ENSG00000165476, ENSG00000100749, ENSG00000102119	519	10	16792
GOTERM_BP_DIRECT	GO:0006024	glycosaminoglycan biosynthetic process	5	0.801282	0.0398019	ENSG00000188157, ENSG00000015532, ENSG00000142798, ENSG00000149541, ENSG00000027847	519	42	16792
GOTERM_BP_DIRECT	GO:0006810	transport	18	2.88462	0.0424327	ENSG00000147454, ENSG00000184840, ENSG00000183048, ENSG00000108556, ENSG00000213064, ENSG00000103222, ENSG00000110697, ENSG00000102178, ENSG00000103257, ENSG00000171533, ENSG00000100427, ENSG00000108528, ENSG00000070718, ENSG00000143771, ENSG00000154217, ENSG00000064651, ENSG00000033050, ENSG00000182827	519	348	16792
GOTERM_BP_DIRECT	GO:0033120	positive regulation of RNA splicing	3	0.480769	0.0434449	ENSG00000178607, ENSG00000109917, ENSG00000136450	519	11	16792
GOTERM_BP_DIRECT	GO:0006027	glycosaminoglycan catabolic process	4	0.641026	0.0448557	ENSG00000188157, ENSG00000127415, ENSG00000142798, ENSG00000165102	519	26	16792
KEGG_PATHWAY	hsa04514:	Cell adhesion molecules (CAMs)	11	1.76282	0.0124587	ENSG00000204287, ENSG00000196126, ENSG00000173482, ENSG00000108797, ENSG00000108622, ENSG00000177300, ENSG00000261371, ENSG00000185758, ENSG00000153563, ENSG00000198502, ENSG00000253958	215	142	6910
KEGG_PATHWAY	hsa00360:	Phenylalanine metabolism	4	0.641026	0.0144491	ENSG00000132746, ENSG00000131471, ENSG00000006534, ENSG00000131480	215	17	6910
KEGG_PATHWAY	hsa00532:	Glycosaminoglycan biosynthesis - chondroitin sulfate / dermatan sulfate	4	0.641026	0.0226325	ENSG00000015532, ENSG00000033100, ENSG00000149541, ENSG00000027847	215	20	6910
KEGG_PATHWAY	hsa00564:	Glycerophospholipid metabolism	8	1.28205	0.0274558	ENSG00000166428, ENSG00000129219, ENSG00000145214, ENSG00000102125, ENSG00000153933, ENSG00000160216, ENSG00000110721, ENSG00000185813	215	95	6910
KEGG_PATHWAY	hsa02010:	ABC transporters	5	0.801282	0.0462628	ENSG00000154263, ENSG00000179869, ENSG00000154262, ENSG00000154265, ENSG00000103222	215	44	6910
KEGG_PATHWAY	hsa04145:	Phagosome	10	1.60256	0.0475681	ENSG00000204287, ENSG00000196126, ENSG00000187240, ENSG00000110719, ENSG00000071553, ENSG00000075624, ENSG00000185359, ENSG00000178462, ENSG00000198502, ENSG00000132432	215	153	6910
