# Supplementary material for: Identification and Functional Prediction of Long Intergenic Non-coding RNAs Related to Subcutaneous Adipose Development in Pigs
Source: Front Genet. 2019 Mar 4;10:160. doi: 10.3389/fgene.2019.00160 (PMC6409335; doi:10.3389/fgene.2019.00160)
Supplement: TABLE S3 — Quantitative trait locus mapping analysis on DELs. [file Table_3.XLSX]

## Sheet: Sheet1
Table S3: QTL mapping analysis on DELs
Chromosome	QTL	QTL_start	QTL_end	Chromosome	DEL	transcript_start	transcript_end
1	Muscle moisture percentage QTL (38073)	2701298	292955427	1	MSTRG.752.1	156735353	156747067
1	Muscle moisture percentage QTL (38073)	2701298	292955427	1	MSTRG.752.2	156735355	156747067
1	Muscle moisture percentage QTL (38073)	2701298	292955427	1	MSTRG.752.3	156735373	156747013
1	Muscle moisture percentage QTL (38073)	2701298	292955427	1	MSTRG.752.4	156735375	156747041
1	Muscle moisture percentage QTL (38073)	2701298	292955427	1	MSTRG.752.5	156735391	156747041
1	Marbling QTL (38049)	2701298	274130998	1	MSTRG.752.1	156735353	156747067
1	Marbling QTL (38049)	2701298	274130998	1	MSTRG.752.2	156735355	156747067
1	Marbling QTL (38049)	2701298	274130998	1	MSTRG.752.3	156735373	156747013
1	Marbling QTL (38049)	2701298	274130998	1	MSTRG.752.4	156735375	156747041
1	Marbling QTL (38049)	2701298	274130998	1	MSTRG.752.5	156735391	156747041
1	Loin muscle area QTL (38072)	2701298	292955427	1	MSTRG.752.1	156735353	156747067
1	Loin muscle area QTL (38072)	2701298	292955427	1	MSTRG.752.2	156735355	156747067
1	Loin muscle area QTL (38072)	2701298	292955427	1	MSTRG.752.3	156735373	156747013
1	Loin muscle area QTL (38072)	2701298	292955427	1	MSTRG.752.4	156735375	156747041
1	Loin muscle area QTL (38072)	2701298	292955427	1	MSTRG.752.5	156735391	156747041
1	Loin fat percentage QTL (38050)	2701298	292955427	1	MSTRG.752.1	156735353	156747067
1	Loin fat percentage QTL (38050)	2701298	292955427	1	MSTRG.752.2	156735355	156747067
1	Loin fat percentage QTL (38050)	2701298	292955427	1	MSTRG.752.3	156735373	156747013
1	Loin fat percentage QTL (38050)	2701298	292955427	1	MSTRG.752.4	156735375	156747041
1	Loin fat percentage QTL (38050)	2701298	292955427	1	MSTRG.752.5	156735391	156747041
1	Shoulder subcutaneous fat thickness QTL (5671)	7964370	252283830	1	MSTRG.752.1	156735353	156747067
1	Shoulder subcutaneous fat thickness QTL (5671)	7964370	252283830	1	MSTRG.752.2	156735355	156747067
1	Shoulder subcutaneous fat thickness QTL (5671)	7964370	252283830	1	MSTRG.752.3	156735373	156747013
1	Shoulder subcutaneous fat thickness QTL (5671)	7964370	252283830	1	MSTRG.752.4	156735375	156747041
1	Shoulder subcutaneous fat thickness QTL (5671)	7964370	252283830	1	MSTRG.752.5	156735391	156747041
1	Average backfat thickness QTL (5670)	7964370	257944209	1	MSTRG.752.1	156735353	156747067
1	Average backfat thickness QTL (5670)	7964370	257944209	1	MSTRG.752.2	156735355	156747067
1	Average backfat thickness QTL (5670)	7964370	257944209	1	MSTRG.752.3	156735373	156747013
1	Average backfat thickness QTL (5670)	7964370	257944209	1	MSTRG.752.4	156735375	156747041
1	Average backfat thickness QTL (5670)	7964370	257944209	1	MSTRG.752.5	156735391	156747041
1	Average daily gain QTL (5680)	7964370	292955427	1	MSTRG.752.1	156735353	156747067
1	Average daily gain QTL (5680)	7964370	292955427	1	MSTRG.752.2	156735355	156747067
1	Average daily gain QTL (5680)	7964370	292955427	1	MSTRG.752.3	156735373	156747013
1	Average daily gain QTL (5680)	7964370	292955427	1	MSTRG.752.4	156735375	156747041
1	Average daily gain QTL (5680)	7964370	292955427	1	MSTRG.752.5	156735391	156747041
1	Shoulder subcutaneous fat thickness QTL (21209)	8025530	292730648	1	MSTRG.752.1	156735353	156747067
1	Shoulder subcutaneous fat thickness QTL (21209)	8025530	292730648	1	MSTRG.752.2	156735355	156747067
1	Shoulder subcutaneous fat thickness QTL (21209)	8025530	292730648	1	MSTRG.752.3	156735373	156747013
1	Shoulder subcutaneous fat thickness QTL (21209)	8025530	292730648	1	MSTRG.752.4	156735375	156747041
1	Shoulder subcutaneous fat thickness QTL (21209)	8025530	292730648	1	MSTRG.752.5	156735391	156747041
1	Backfat at last rib QTL (21208)	10067182	292041505	1	MSTRG.752.1	156735353	156747067
1	Backfat at last rib QTL (21208)	10067182	292041505	1	MSTRG.752.2	156735355	156747067
1	Backfat at last rib QTL (21208)	10067182	292041505	1	MSTRG.752.3	156735373	156747013
1	Backfat at last rib QTL (21208)	10067182	292041505	1	MSTRG.752.4	156735375	156747041
1	Backfat at last rib QTL (21208)	10067182	292041505	1	MSTRG.752.5	156735391	156747041
1	Melanoma susceptibility QTL (7567)	15380966	242497921	1	MSTRG.752.1	156735353	156747067
1	Melanoma susceptibility QTL (7567)	15380966	242497921	1	MSTRG.752.2	156735355	156747067
1	Melanoma susceptibility QTL (7567)	15380966	242497921	1	MSTRG.752.3	156735373	156747013
1	Melanoma susceptibility QTL (7567)	15380966	242497921	1	MSTRG.752.4	156735375	156747041
1	Melanoma susceptibility QTL (7567)	15380966	242497921	1	MSTRG.752.5	156735391	156747041
1	Body weight (birth) QTL (5232)	16114132	289571736	1	MSTRG.752.1	156735353	156747067
1	Body weight (birth) QTL (5232)	16114132	289571736	1	MSTRG.752.2	156735355	156747067
1	Body weight (birth) QTL (5232)	16114132	289571736	1	MSTRG.752.3	156735373	156747013
1	Body weight (birth) QTL (5232)	16114132	289571736	1	MSTRG.752.4	156735375	156747041
1	Body weight (birth) QTL (5232)	16114132	289571736	1	MSTRG.752.5	156735391	156747041
1	Belly meat content QTL (5679)	16114132	252283830	1	MSTRG.752.1	156735353	156747067
1	Belly meat content QTL (5679)	16114132	252283830	1	MSTRG.752.2	156735355	156747067
1	Belly meat content QTL (5679)	16114132	252283830	1	MSTRG.752.3	156735373	156747013
1	Belly meat content QTL (5679)	16114132	252283830	1	MSTRG.752.4	156735375	156747041
1	Belly meat content QTL (5679)	16114132	252283830	1	MSTRG.752.5	156735391	156747041
1	Backfat at last rib QTL (5674)	16114132	252283830	1	MSTRG.752.1	156735353	156747067
1	Backfat at last rib QTL (5674)	16114132	252283830	1	MSTRG.752.2	156735355	156747067
1	Backfat at last rib QTL (5674)	16114132	252283830	1	MSTRG.752.3	156735373	156747013
1	Backfat at last rib QTL (5674)	16114132	252283830	1	MSTRG.752.4	156735375	156747041
1	Backfat at last rib QTL (5674)	16114132	252283830	1	MSTRG.752.5	156735391	156747041
1	Estimated carcass lean content QTL (5678)	16114132	252283830	1	MSTRG.752.1	156735353	156747067
1	Estimated carcass lean content QTL (5678)	16114132	252283830	1	MSTRG.752.2	156735355	156747067
1	Estimated carcass lean content QTL (5678)	16114132	252283830	1	MSTRG.752.3	156735373	156747013
1	Estimated carcass lean content QTL (5678)	16114132	252283830	1	MSTRG.752.4	156735375	156747041
1	Estimated carcass lean content QTL (5678)	16114132	252283830	1	MSTRG.752.5	156735391	156747041
1	Fat to meat ratio QTL (5677)	16114132	252283830	1	MSTRG.752.1	156735353	156747067
1	Fat to meat ratio QTL (5677)	16114132	252283830	1	MSTRG.752.2	156735355	156747067
1	Fat to meat ratio QTL (5677)	16114132	252283830	1	MSTRG.752.3	156735373	156747013
1	Fat to meat ratio QTL (5677)	16114132	252283830	1	MSTRG.752.4	156735375	156747041
1	Fat to meat ratio QTL (5677)	16114132	252283830	1	MSTRG.752.5	156735391	156747041
1	Shoulder subcutaneous fat thickness QTL (5217)	16114132	292187438	1	MSTRG.752.1	156735353	156747067
1	Shoulder subcutaneous fat thickness QTL (5217)	16114132	292187438	1	MSTRG.752.2	156735355	156747067
1	Shoulder subcutaneous fat thickness QTL (5217)	16114132	292187438	1	MSTRG.752.3	156735373	156747013
1	Shoulder subcutaneous fat thickness QTL (5217)	16114132	292187438	1	MSTRG.752.4	156735375	156747041
1	Shoulder subcutaneous fat thickness QTL (5217)	16114132	292187438	1	MSTRG.752.5	156735391	156747041
1	backfat above muscle dorsi QTL (5237)	16114132	292845492	1	MSTRG.752.1	156735353	156747067
1	backfat above muscle dorsi QTL (5237)	16114132	292845492	1	MSTRG.752.2	156735355	156747067
1	backfat above muscle dorsi QTL (5237)	16114132	292845492	1	MSTRG.752.3	156735373	156747013
1	backfat above muscle dorsi QTL (5237)	16114132	292845492	1	MSTRG.752.4	156735375	156747041
1	backfat above muscle dorsi QTL (5237)	16114132	292845492	1	MSTRG.752.5	156735391	156747041
1	Melanoma susceptibility QTL (7592)	18004420	242497921	1	MSTRG.752.1	156735353	156747067
1	Melanoma susceptibility QTL (7592)	18004420	242497921	1	MSTRG.752.2	156735355	156747067
1	Melanoma susceptibility QTL (7592)	18004420	242497921	1	MSTRG.752.3	156735373	156747013
1	Melanoma susceptibility QTL (7592)	18004420	242497921	1	MSTRG.752.4	156735375	156747041
1	Melanoma susceptibility QTL (7592)	18004420	242497921	1	MSTRG.752.5	156735391	156747041
1	White blood cell counts QTL (15047)	20064508	274130998	1	MSTRG.752.1	156735353	156747067
1	White blood cell counts QTL (15047)	20064508	274130998	1	MSTRG.752.2	156735355	156747067
1	White blood cell counts QTL (15047)	20064508	274130998	1	MSTRG.752.3	156735373	156747013
1	White blood cell counts QTL (15047)	20064508	274130998	1	MSTRG.752.4	156735375	156747041
1	White blood cell counts QTL (15047)	20064508	274130998	1	MSTRG.752.5	156735391	156747041
1	Body weight (20 weeks) QTL (29689)	20064508	210644363	1	MSTRG.752.1	156735353	156747067
1	Body weight (20 weeks) QTL (29689)	20064508	210644363	1	MSTRG.752.2	156735355	156747067
1	Body weight (20 weeks) QTL (29689)	20064508	210644363	1	MSTRG.752.3	156735373	156747013
1	Body weight (20 weeks) QTL (29689)	20064508	210644363	1	MSTRG.752.4	156735375	156747041
1	Body weight (20 weeks) QTL (29689)	20064508	210644363	1	MSTRG.752.5	156735391	156747041
1	Subcutanous fat area QTL (5676)	24647055	257944209	1	MSTRG.752.1	156735353	156747067
1	Subcutanous fat area QTL (5676)	24647055	257944209	1	MSTRG.752.2	156735355	156747067
1	Subcutanous fat area QTL (5676)	24647055	257944209	1	MSTRG.752.3	156735373	156747013
1	Subcutanous fat area QTL (5676)	24647055	257944209	1	MSTRG.752.4	156735375	156747041
1	Subcutanous fat area QTL (5676)	24647055	257944209	1	MSTRG.752.5	156735391	156747041
1	Body weight (weaning) QTL (5262)	24673417	292845492	1	MSTRG.752.1	156735353	156747067
1	Body weight (weaning) QTL (5262)	24673417	292845492	1	MSTRG.752.2	156735355	156747067
1	Body weight (weaning) QTL (5262)	24673417	292845492	1	MSTRG.752.3	156735373	156747013
1	Body weight (weaning) QTL (5262)	24673417	292845492	1	MSTRG.752.4	156735375	156747041
1	Body weight (weaning) QTL (5262)	24673417	292845492	1	MSTRG.752.5	156735391	156747041
1	Front feet conformation QTL (17635)	32319237	289379107	1	MSTRG.752.1	156735353	156747067
1	Front feet conformation QTL (17635)	32319237	289379107	1	MSTRG.752.2	156735355	156747067
1	Front feet conformation QTL (17635)	32319237	289379107	1	MSTRG.752.3	156735373	156747013
1	Front feet conformation QTL (17635)	32319237	289379107	1	MSTRG.752.4	156735375	156747041
1	Front feet conformation QTL (17635)	32319237	289379107	1	MSTRG.752.5	156735391	156747041
1	CD2-positive leukocyte number QTL (4260)	35389848	228164160	1	MSTRG.752.1	156735353	156747067
1	CD2-positive leukocyte number QTL (4260)	35389848	228164160	1	MSTRG.752.2	156735355	156747067
1	CD2-positive leukocyte number QTL (4260)	35389848	228164160	1	MSTRG.752.3	156735373	156747013
1	CD2-positive leukocyte number QTL (4260)	35389848	228164160	1	MSTRG.752.4	156735375	156747041
1	CD2-positive leukocyte number QTL (4260)	35389848	228164160	1	MSTRG.752.5	156735391	156747041
1	CD4-positive leukocyte number QTL (4261)	35389848	228164160	1	MSTRG.752.1	156735353	156747067
1	CD4-positive leukocyte number QTL (4261)	35389848	228164160	1	MSTRG.752.2	156735355	156747067
1	CD4-positive leukocyte number QTL (4261)	35389848	228164160	1	MSTRG.752.3	156735373	156747013
1	CD4-positive leukocyte number QTL (4261)	35389848	228164160	1	MSTRG.752.4	156735375	156747041
1	CD4-positive leukocyte number QTL (4261)	35389848	228164160	1	MSTRG.752.5	156735391	156747041
1	Dressing percentage QTL (3222)	35389848	169149638	1	MSTRG.752.1	156735353	156747067
1	Dressing percentage QTL (3222)	35389848	169149638	1	MSTRG.752.2	156735355	156747067
1	Dressing percentage QTL (3222)	35389848	169149638	1	MSTRG.752.3	156735373	156747013
1	Dressing percentage QTL (3222)	35389848	169149638	1	MSTRG.752.4	156735375	156747041
1	Dressing percentage QTL (3222)	35389848	169149638	1	MSTRG.752.5	156735391	156747041
1	Muscle fat content QTL (79)	35389848	230570794	1	MSTRG.752.1	156735353	156747067
1	Muscle fat content QTL (79)	35389848	230570794	1	MSTRG.752.2	156735355	156747067
1	Muscle fat content QTL (79)	35389848	230570794	1	MSTRG.752.3	156735373	156747013
1	Muscle fat content QTL (79)	35389848	230570794	1	MSTRG.752.4	156735375	156747041
1	Muscle fat content QTL (79)	35389848	230570794	1	MSTRG.752.5	156735391	156747041
1	PRRSV antibody titer QTL (9658)	36144885	204653903	1	MSTRG.752.1	156735353	156747067
1	PRRSV antibody titer QTL (9658)	36144885	204653903	1	MSTRG.752.2	156735355	156747067
1	PRRSV antibody titer QTL (9658)	36144885	204653903	1	MSTRG.752.3	156735373	156747013
1	PRRSV antibody titer QTL (9658)	36144885	204653903	1	MSTRG.752.4	156735375	156747041
1	PRRSV antibody titer QTL (9658)	36144885	204653903	1	MSTRG.752.5	156735391	156747041
1	Skin thickness QTL (31809)	42824511	293329173	1	MSTRG.752.1	156735353	156747067
1	Skin thickness QTL (31809)	42824511	293329173	1	MSTRG.752.2	156735355	156747067
1	Skin thickness QTL (31809)	42824511	293329173	1	MSTRG.752.3	156735373	156747013
1	Skin thickness QTL (31809)	42824511	293329173	1	MSTRG.752.4	156735375	156747041
1	Skin thickness QTL (31809)	42824511	293329173	1	MSTRG.752.5	156735391	156747041
1	Backfat at rump QTL (21206)	44131186	289788010	1	MSTRG.752.1	156735353	156747067
1	Backfat at rump QTL (21206)	44131186	289788010	1	MSTRG.752.2	156735355	156747067
1	Backfat at rump QTL (21206)	44131186	289788010	1	MSTRG.752.3	156735373	156747013
1	Backfat at rump QTL (21206)	44131186	289788010	1	MSTRG.752.4	156735375	156747041
1	Backfat at rump QTL (21206)	44131186	289788010	1	MSTRG.752.5	156735391	156747041
1	Leaf fat weight QTL (21207)	45762028	290786847	1	MSTRG.752.1	156735353	156747067
1	Leaf fat weight QTL (21207)	45762028	290786847	1	MSTRG.752.2	156735355	156747067
1	Leaf fat weight QTL (21207)	45762028	290786847	1	MSTRG.752.3	156735373	156747013
1	Leaf fat weight QTL (21207)	45762028	290786847	1	MSTRG.752.4	156735375	156747041
1	Leaf fat weight QTL (21207)	45762028	290786847	1	MSTRG.752.5	156735391	156747041
1	Teat number QTL (5223)	45939845	292033322	1	MSTRG.752.1	156735353	156747067
1	Teat number QTL (5223)	45939845	292033322	1	MSTRG.752.2	156735355	156747067
1	Teat number QTL (5223)	45939845	292033322	1	MSTRG.752.3	156735373	156747013
1	Teat number QTL (5223)	45939845	292033322	1	MSTRG.752.4	156735375	156747041
1	Teat number QTL (5223)	45939845	292033322	1	MSTRG.752.5	156735391	156747041
1	Liver weight QTL (872)	52874641	169149638	1	MSTRG.752.1	156735353	156747067
1	Liver weight QTL (872)	52874641	169149638	1	MSTRG.752.2	156735355	156747067
1	Liver weight QTL (872)	52874641	169149638	1	MSTRG.752.3	156735373	156747013
1	Liver weight QTL (872)	52874641	169149638	1	MSTRG.752.4	156735375	156747041
1	Liver weight QTL (872)	52874641	169149638	1	MSTRG.752.5	156735391	156747041
1	External fat on ham QTL (12715)	52874641	233806417	1	MSTRG.752.1	156735353	156747067
1	External fat on ham QTL (12715)	52874641	233806417	1	MSTRG.752.2	156735355	156747067
1	External fat on ham QTL (12715)	52874641	233806417	1	MSTRG.752.3	156735373	156747013
1	External fat on ham QTL (12715)	52874641	233806417	1	MSTRG.752.4	156735375	156747041
1	External fat on ham QTL (12715)	52874641	233806417	1	MSTRG.752.5	156735391	156747041
1	Head weight QTL (860)	52874641	169149638	1	MSTRG.752.1	156735353	156747067
1	Head weight QTL (860)	52874641	169149638	1	MSTRG.752.2	156735355	156747067
1	Head weight QTL (860)	52874641	169149638	1	MSTRG.752.3	156735373	156747013
1	Head weight QTL (860)	52874641	169149638	1	MSTRG.752.4	156735375	156747041
1	Head weight QTL (860)	52874641	169149638	1	MSTRG.752.5	156735391	156747041
1	Feed intake QTL (871)	52874641	169149638	1	MSTRG.752.1	156735353	156747067
1	Feed intake QTL (871)	52874641	169149638	1	MSTRG.752.2	156735355	156747067
1	Feed intake QTL (871)	52874641	169149638	1	MSTRG.752.3	156735373	156747013
1	Feed intake QTL (871)	52874641	169149638	1	MSTRG.752.4	156735375	156747041
1	Feed intake QTL (871)	52874641	169149638	1	MSTRG.752.5	156735391	156747041
1	Average daily gain QTL (16886)	52874641	233806417	1	MSTRG.752.1	156735353	156747067
1	Average daily gain QTL (16886)	52874641	233806417	1	MSTRG.752.2	156735355	156747067
1	Average daily gain QTL (16886)	52874641	233806417	1	MSTRG.752.3	156735373	156747013
1	Average daily gain QTL (16886)	52874641	233806417	1	MSTRG.752.4	156735375	156747041
1	Average daily gain QTL (16886)	52874641	233806417	1	MSTRG.752.5	156735391	156747041
1	Carcass weight (cold) QTL (12711)	52874641	169149638	1	MSTRG.752.1	156735353	156747067
1	Carcass weight (cold) QTL (12711)	52874641	169149638	1	MSTRG.752.2	156735355	156747067
1	Carcass weight (cold) QTL (12711)	52874641	169149638	1	MSTRG.752.3	156735373	156747013
1	Carcass weight (cold) QTL (12711)	52874641	169149638	1	MSTRG.752.4	156735375	156747041
1	Carcass weight (cold) QTL (12711)	52874641	169149638	1	MSTRG.752.5	156735391	156747041
1	Backfat weight QTL (12725)	52874641	169149638	1	MSTRG.752.1	156735353	156747067
1	Backfat weight QTL (12725)	52874641	169149638	1	MSTRG.752.2	156735355	156747067
1	Backfat weight QTL (12725)	52874641	169149638	1	MSTRG.752.3	156735373	156747013
1	Backfat weight QTL (12725)	52874641	169149638	1	MSTRG.752.4	156735375	156747041
1	Backfat weight QTL (12725)	52874641	169149638	1	MSTRG.752.5	156735391	156747041
1	External fat on ham QTL (12719)	52874641	169149638	1	MSTRG.752.1	156735353	156747067
1	External fat on ham QTL (12719)	52874641	169149638	1	MSTRG.752.2	156735355	156747067
1	External fat on ham QTL (12719)	52874641	169149638	1	MSTRG.752.3	156735373	156747013
1	External fat on ham QTL (12719)	52874641	169149638	1	MSTRG.752.4	156735375	156747041
1	External fat on ham QTL (12719)	52874641	169149638	1	MSTRG.752.5	156735391	156747041
1	Front feet conformation QTL (8908)	62261447	233806417	1	MSTRG.752.1	156735353	156747067
1	Front feet conformation QTL (8908)	62261447	233806417	1	MSTRG.752.2	156735355	156747067
1	Front feet conformation QTL (8908)	62261447	233806417	1	MSTRG.752.3	156735373	156747013
1	Front feet conformation QTL (8908)	62261447	233806417	1	MSTRG.752.4	156735375	156747041
1	Front feet conformation QTL (8908)	62261447	233806417	1	MSTRG.752.5	156735391	156747041
1	Average daily gain QTL (329)	62261447	162073157	1	MSTRG.752.1	156735353	156747067
1	Average daily gain QTL (329)	62261447	162073157	1	MSTRG.752.2	156735355	156747067
1	Average daily gain QTL (329)	62261447	162073157	1	MSTRG.752.3	156735373	156747013
1	Average daily gain QTL (329)	62261447	162073157	1	MSTRG.752.4	156735375	156747041
1	Average daily gain QTL (329)	62261447	162073157	1	MSTRG.752.5	156735391	156747041
1	Hind leg conformation QTL (8910)	62261447	233806417	1	MSTRG.752.1	156735353	156747067
1	Hind leg conformation QTL (8910)	62261447	233806417	1	MSTRG.752.2	156735355	156747067
1	Hind leg conformation QTL (8910)	62261447	233806417	1	MSTRG.752.3	156735373	156747013
1	Hind leg conformation QTL (8910)	62261447	233806417	1	MSTRG.752.4	156735375	156747041
1	Hind leg conformation QTL (8910)	62261447	233806417	1	MSTRG.752.5	156735391	156747041
1	White blood cell counts QTL (611)	62261447	233806417	1	MSTRG.752.1	156735353	156747067
1	White blood cell counts QTL (611)	62261447	233806417	1	MSTRG.752.2	156735355	156747067
1	White blood cell counts QTL (611)	62261447	233806417	1	MSTRG.752.3	156735373	156747013
1	White blood cell counts QTL (611)	62261447	233806417	1	MSTRG.752.4	156735375	156747041
1	White blood cell counts QTL (611)	62261447	233806417	1	MSTRG.752.5	156735391	156747041
1	Creatinine level QTL (6366)	63012552	226764071	1	MSTRG.752.1	156735353	156747067
1	Creatinine level QTL (6366)	63012552	226764071	1	MSTRG.752.2	156735355	156747067
1	Creatinine level QTL (6366)	63012552	226764071	1	MSTRG.752.3	156735373	156747013
1	Creatinine level QTL (6366)	63012552	226764071	1	MSTRG.752.4	156735375	156747041
1	Creatinine level QTL (6366)	63012552	226764071	1	MSTRG.752.5	156735391	156747041
1	Potassium level QTL (6380)	63012552	226764071	1	MSTRG.752.1	156735353	156747067
1	Potassium level QTL (6380)	63012552	226764071	1	MSTRG.752.2	156735355	156747067
1	Potassium level QTL (6380)	63012552	226764071	1	MSTRG.752.3	156735373	156747013
1	Potassium level QTL (6380)	63012552	226764071	1	MSTRG.752.4	156735375	156747041
1	Potassium level QTL (6380)	63012552	226764071	1	MSTRG.752.5	156735391	156747041
1	Hematocrit QTL (5420)	63012552	226764071	1	MSTRG.752.1	156735353	156747067
1	Hematocrit QTL (5420)	63012552	226764071	1	MSTRG.752.2	156735355	156747067
1	Hematocrit QTL (5420)	63012552	226764071	1	MSTRG.752.3	156735373	156747013
1	Hematocrit QTL (5420)	63012552	226764071	1	MSTRG.752.4	156735375	156747041
1	Hematocrit QTL (5420)	63012552	226764071	1	MSTRG.752.5	156735391	156747041
1	Lymphocyte number QTL (5468)	63012552	226764071	1	MSTRG.752.1	156735353	156747067
1	Lymphocyte number QTL (5468)	63012552	226764071	1	MSTRG.752.2	156735355	156747067
1	Lymphocyte number QTL (5468)	63012552	226764071	1	MSTRG.752.3	156735373	156747013
1	Lymphocyte number QTL (5468)	63012552	226764071	1	MSTRG.752.4	156735375	156747041
1	Lymphocyte number QTL (5468)	63012552	226764071	1	MSTRG.752.5	156735391	156747041
1	backfat at mid-back QTL (5206)	70361295	292707685	1	MSTRG.752.1	156735353	156747067
1	backfat at mid-back QTL (5206)	70361295	292707685	1	MSTRG.752.2	156735355	156747067
1	backfat at mid-back QTL (5206)	70361295	292707685	1	MSTRG.752.3	156735373	156747013
1	backfat at mid-back QTL (5206)	70361295	292707685	1	MSTRG.752.4	156735375	156747041
1	backfat at mid-back QTL (5206)	70361295	292707685	1	MSTRG.752.5	156735391	156747041
1	Loin muscle depth QTL (29579)	77611099	234035171	1	MSTRG.752.1	156735353	156747067
1	Loin muscle depth QTL (29579)	77611099	234035171	1	MSTRG.752.2	156735355	156747067
1	Loin muscle depth QTL (29579)	77611099	234035171	1	MSTRG.752.3	156735373	156747013
1	Loin muscle depth QTL (29579)	77611099	234035171	1	MSTRG.752.4	156735375	156747041
1	Loin muscle depth QTL (29579)	77611099	234035171	1	MSTRG.752.5	156735391	156747041
1	Ear weight QTL (8853)	85842604	162073157	1	MSTRG.752.1	156735353	156747067
1	Ear weight QTL (8853)	85842604	162073157	1	MSTRG.752.2	156735355	156747067
1	Ear weight QTL (8853)	85842604	162073157	1	MSTRG.752.3	156735373	156747013
1	Ear weight QTL (8853)	85842604	162073157	1	MSTRG.752.4	156735375	156747041
1	Ear weight QTL (8853)	85842604	162073157	1	MSTRG.752.5	156735391	156747041
1	Ear area QTL (8886)	85842604	162073157	1	MSTRG.752.1	156735353	156747067
1	Ear area QTL (8886)	85842604	162073157	1	MSTRG.752.2	156735355	156747067
1	Ear area QTL (8886)	85842604	162073157	1	MSTRG.752.3	156735373	156747013
1	Ear area QTL (8886)	85842604	162073157	1	MSTRG.752.4	156735375	156747041
1	Ear area QTL (8886)	85842604	162073157	1	MSTRG.752.5	156735391	156747041
1	Ear area QTL (8885)	85842604	162073157	1	MSTRG.752.1	156735353	156747067
1	Ear area QTL (8885)	85842604	162073157	1	MSTRG.752.2	156735355	156747067
1	Ear area QTL (8885)	85842604	162073157	1	MSTRG.752.3	156735373	156747013
1	Ear area QTL (8885)	85842604	162073157	1	MSTRG.752.4	156735375	156747041
1	Ear area QTL (8885)	85842604	162073157	1	MSTRG.752.5	156735391	156747041
1	Ear weight QTL (8854)	85842604	162073157	1	MSTRG.752.1	156735353	156747067
1	Ear weight QTL (8854)	85842604	162073157	1	MSTRG.752.2	156735355	156747067
1	Ear weight QTL (8854)	85842604	162073157	1	MSTRG.752.3	156735373	156747013
1	Ear weight QTL (8854)	85842604	162073157	1	MSTRG.752.4	156735375	156747041
1	Ear weight QTL (8854)	85842604	162073157	1	MSTRG.752.5	156735391	156747041
1	Teat number QTL (6481)	85842604	162073157	1	MSTRG.752.1	156735353	156747067
1	Teat number QTL (6481)	85842604	162073157	1	MSTRG.752.2	156735355	156747067
1	Teat number QTL (6481)	85842604	162073157	1	MSTRG.752.3	156735373	156747013
1	Teat number QTL (6481)	85842604	162073157	1	MSTRG.752.4	156735375	156747041
1	Teat number QTL (6481)	85842604	162073157	1	MSTRG.752.5	156735391	156747041
1	Backfat at rump QTL (651)	85842604	257944209	1	MSTRG.752.1	156735353	156747067
1	Backfat at rump QTL (651)	85842604	257944209	1	MSTRG.752.2	156735355	156747067
1	Backfat at rump QTL (651)	85842604	257944209	1	MSTRG.752.3	156735373	156747013
1	Backfat at rump QTL (651)	85842604	257944209	1	MSTRG.752.4	156735375	156747041
1	Backfat at rump QTL (651)	85842604	257944209	1	MSTRG.752.5	156735391	156747041
1	Belly weight QTL (2845)	96293184	247820666	1	MSTRG.752.1	156735353	156747067
1	Belly weight QTL (2845)	96293184	247820666	1	MSTRG.752.2	156735355	156747067
1	Belly weight QTL (2845)	96293184	247820666	1	MSTRG.752.3	156735373	156747013
1	Belly weight QTL (2845)	96293184	247820666	1	MSTRG.752.4	156735375	156747041
1	Belly weight QTL (2845)	96293184	247820666	1	MSTRG.752.5	156735391	156747041
1	Marbling QTL (2930)	105086765	169149638	1	MSTRG.752.1	156735353	156747067
1	Marbling QTL (2930)	105086765	169149638	1	MSTRG.752.2	156735355	156747067
1	Marbling QTL (2930)	105086765	169149638	1	MSTRG.752.3	156735373	156747013
1	Marbling QTL (2930)	105086765	169149638	1	MSTRG.752.4	156735375	156747041
1	Marbling QTL (2930)	105086765	169149638	1	MSTRG.752.5	156735391	156747041
1	Conductivity 24 hours postmortem (ham) QTL (5669)	105086765	274130998	1	MSTRG.752.1	156735353	156747067
1	Conductivity 24 hours postmortem (ham) QTL (5669)	105086765	274130998	1	MSTRG.752.2	156735355	156747067
1	Conductivity 24 hours postmortem (ham) QTL (5669)	105086765	274130998	1	MSTRG.752.3	156735373	156747013
1	Conductivity 24 hours postmortem (ham) QTL (5669)	105086765	274130998	1	MSTRG.752.4	156735375	156747041
1	Conductivity 24 hours postmortem (ham) QTL (5669)	105086765	274130998	1	MSTRG.752.5	156735391	156747041
1	PH for Longissmus dorsi QTL (5664)	105086765	210644363	1	MSTRG.752.1	156735353	156747067
1	PH for Longissmus dorsi QTL (5664)	105086765	210644363	1	MSTRG.752.2	156735355	156747067
1	PH for Longissmus dorsi QTL (5664)	105086765	210644363	1	MSTRG.752.3	156735373	156747013
1	PH for Longissmus dorsi QTL (5664)	105086765	210644363	1	MSTRG.752.4	156735375	156747041
1	PH for Longissmus dorsi QTL (5664)	105086765	210644363	1	MSTRG.752.5	156735391	156747041
1	pH for Semimembranosus QTL (5665)	105086765	210644363	1	MSTRG.752.1	156735353	156747067
1	pH for Semimembranosus QTL (5665)	105086765	210644363	1	MSTRG.752.2	156735355	156747067
1	pH for Semimembranosus QTL (5665)	105086765	210644363	1	MSTRG.752.3	156735373	156747013
1	pH for Semimembranosus QTL (5665)	105086765	210644363	1	MSTRG.752.4	156735375	156747041
1	pH for Semimembranosus QTL (5665)	105086765	210644363	1	MSTRG.752.5	156735391	156747041
1	PH for Longissmus dorsi QTL (5666)	105086765	210644363	1	MSTRG.752.1	156735353	156747067
1	PH for Longissmus dorsi QTL (5666)	105086765	210644363	1	MSTRG.752.2	156735355	156747067
1	PH for Longissmus dorsi QTL (5666)	105086765	210644363	1	MSTRG.752.3	156735373	156747013
1	PH for Longissmus dorsi QTL (5666)	105086765	210644363	1	MSTRG.752.4	156735375	156747041
1	PH for Longissmus dorsi QTL (5666)	105086765	210644363	1	MSTRG.752.5	156735391	156747041
1	Conductivity 24 hours postmortem (loin) QTL (5668)	105086765	210644363	1	MSTRG.752.1	156735353	156747067
1	Conductivity 24 hours postmortem (loin) QTL (5668)	105086765	210644363	1	MSTRG.752.2	156735355	156747067
1	Conductivity 24 hours postmortem (loin) QTL (5668)	105086765	210644363	1	MSTRG.752.3	156735373	156747013
1	Conductivity 24 hours postmortem (loin) QTL (5668)	105086765	210644363	1	MSTRG.752.4	156735375	156747041
1	Conductivity 24 hours postmortem (loin) QTL (5668)	105086765	210644363	1	MSTRG.752.5	156735391	156747041
1	Loin muscle area QTL (3796)	105086765	228164160	1	MSTRG.752.1	156735353	156747067
1	Loin muscle area QTL (3796)	105086765	228164160	1	MSTRG.752.2	156735355	156747067
1	Loin muscle area QTL (3796)	105086765	228164160	1	MSTRG.752.3	156735373	156747013
1	Loin muscle area QTL (3796)	105086765	228164160	1	MSTRG.752.4	156735375	156747041
1	Loin muscle area QTL (3796)	105086765	228164160	1	MSTRG.752.5	156735391	156747041
1	Backfat at last rib QTL (3794)	105086765	274130998	1	MSTRG.752.1	156735353	156747067
1	Backfat at last rib QTL (3794)	105086765	274130998	1	MSTRG.752.2	156735355	156747067
1	Backfat at last rib QTL (3794)	105086765	274130998	1	MSTRG.752.3	156735373	156747013
1	Backfat at last rib QTL (3794)	105086765	274130998	1	MSTRG.752.4	156735375	156747041
1	Backfat at last rib QTL (3794)	105086765	274130998	1	MSTRG.752.5	156735391	156747041
1	Backfat at tenth rib QTL (3795)	105086765	228164160	1	MSTRG.752.1	156735353	156747067
1	Backfat at tenth rib QTL (3795)	105086765	228164160	1	MSTRG.752.2	156735355	156747067
1	Backfat at tenth rib QTL (3795)	105086765	228164160	1	MSTRG.752.3	156735373	156747013
1	Backfat at tenth rib QTL (3795)	105086765	228164160	1	MSTRG.752.4	156735375	156747041
1	Backfat at tenth rib QTL (3795)	105086765	228164160	1	MSTRG.752.5	156735391	156747041
1	Average backfat thickness QTL (3793)	105086765	274130998	1	MSTRG.752.1	156735353	156747067
1	Average backfat thickness QTL (3793)	105086765	274130998	1	MSTRG.752.2	156735355	156747067
1	Average backfat thickness QTL (3793)	105086765	274130998	1	MSTRG.752.3	156735373	156747013
1	Average backfat thickness QTL (3793)	105086765	274130998	1	MSTRG.752.4	156735375	156747041
1	Average backfat thickness QTL (3793)	105086765	274130998	1	MSTRG.752.5	156735391	156747041
1	Meat color OPTO QTL (5667)	105086765	252283830	1	MSTRG.752.1	156735353	156747067
1	Meat color OPTO QTL (5667)	105086765	252283830	1	MSTRG.752.2	156735355	156747067
1	Meat color OPTO QTL (5667)	105086765	252283830	1	MSTRG.752.3	156735373	156747013
1	Meat color OPTO QTL (5667)	105086765	252283830	1	MSTRG.752.4	156735375	156747041
1	Meat color OPTO QTL (5667)	105086765	252283830	1	MSTRG.752.5	156735391	156747041
1	Teat number QTL (5255)	105873529	290457491	1	MSTRG.752.1	156735353	156747067
1	Teat number QTL (5255)	105873529	290457491	1	MSTRG.752.2	156735355	156747067
1	Teat number QTL (5255)	105873529	290457491	1	MSTRG.752.3	156735373	156747013
1	Teat number QTL (5255)	105873529	290457491	1	MSTRG.752.4	156735375	156747041
1	Teat number QTL (5255)	105873529	290457491	1	MSTRG.752.5	156735391	156747041
1	Drip loss QTL (7936)	106187796	309614845	1	MSTRG.752.1	156735353	156747067
1	Drip loss QTL (7936)	106187796	309614845	1	MSTRG.752.2	156735355	156747067
1	Drip loss QTL (7936)	106187796	309614845	1	MSTRG.752.3	156735373	156747013
1	Drip loss QTL (7936)	106187796	309614845	1	MSTRG.752.4	156735375	156747041
1	Drip loss QTL (7936)	106187796	309614845	1	MSTRG.752.5	156735391	156747041
1	Drip loss QTL (8063)	106187796	309614845	1	MSTRG.752.1	156735353	156747067
1	Drip loss QTL (8063)	106187796	309614845	1	MSTRG.752.2	156735355	156747067
1	Drip loss QTL (8063)	106187796	309614845	1	MSTRG.752.3	156735373	156747013
1	Drip loss QTL (8063)	106187796	309614845	1	MSTRG.752.4	156735375	156747041
1	Drip loss QTL (8063)	106187796	309614845	1	MSTRG.752.5	156735391	156747041
1	Drip loss QTL (8131)	106187796	309614845	1	MSTRG.752.1	156735353	156747067
1	Drip loss QTL (8131)	106187796	309614845	1	MSTRG.752.2	156735355	156747067
1	Drip loss QTL (8131)	106187796	309614845	1	MSTRG.752.3	156735373	156747013
1	Drip loss QTL (8131)	106187796	309614845	1	MSTRG.752.4	156735375	156747041
1	Drip loss QTL (8131)	106187796	309614845	1	MSTRG.752.5	156735391	156747041
1	Drip loss QTL (8300)	106187796	309614845	1	MSTRG.752.1	156735353	156747067
1	Drip loss QTL (8300)	106187796	309614845	1	MSTRG.752.2	156735355	156747067
1	Drip loss QTL (8300)	106187796	309614845	1	MSTRG.752.3	156735373	156747013
1	Drip loss QTL (8300)	106187796	309614845	1	MSTRG.752.4	156735375	156747041
1	Drip loss QTL (8300)	106187796	309614845	1	MSTRG.752.5	156735391	156747041
1	Drip loss QTL (8323)	106187796	309614845	1	MSTRG.752.1	156735353	156747067
1	Drip loss QTL (8323)	106187796	309614845	1	MSTRG.752.2	156735355	156747067
1	Drip loss QTL (8323)	106187796	309614845	1	MSTRG.752.3	156735373	156747013
1	Drip loss QTL (8323)	106187796	309614845	1	MSTRG.752.4	156735375	156747041
1	Drip loss QTL (8323)	106187796	309614845	1	MSTRG.752.5	156735391	156747041
1	Drip loss QTL (8382)	106187796	309614845	1	MSTRG.752.1	156735353	156747067
1	Drip loss QTL (8382)	106187796	309614845	1	MSTRG.752.2	156735355	156747067
1	Drip loss QTL (8382)	106187796	309614845	1	MSTRG.752.3	156735373	156747013
1	Drip loss QTL (8382)	106187796	309614845	1	MSTRG.752.4	156735375	156747041
1	Drip loss QTL (8382)	106187796	309614845	1	MSTRG.752.5	156735391	156747041
1	Drip loss QTL (8480)	106187796	309614845	1	MSTRG.752.1	156735353	156747067
1	Drip loss QTL (8480)	106187796	309614845	1	MSTRG.752.2	156735355	156747067
1	Drip loss QTL (8480)	106187796	309614845	1	MSTRG.752.3	156735373	156747013
1	Drip loss QTL (8480)	106187796	309614845	1	MSTRG.752.4	156735375	156747041
1	Drip loss QTL (8480)	106187796	309614845	1	MSTRG.752.5	156735391	156747041
1	Drip loss QTL (8564)	106187796	309614845	1	MSTRG.752.1	156735353	156747067
1	Drip loss QTL (8564)	106187796	309614845	1	MSTRG.752.2	156735355	156747067
1	Drip loss QTL (8564)	106187796	309614845	1	MSTRG.752.3	156735373	156747013
1	Drip loss QTL (8564)	106187796	309614845	1	MSTRG.752.4	156735375	156747041
1	Drip loss QTL (8564)	106187796	309614845	1	MSTRG.752.5	156735391	156747041
1	Drip loss QTL (8602)	106187796	309614845	1	MSTRG.752.1	156735353	156747067
1	Drip loss QTL (8602)	106187796	309614845	1	MSTRG.752.2	156735355	156747067
1	Drip loss QTL (8602)	106187796	309614845	1	MSTRG.752.3	156735373	156747013
1	Drip loss QTL (8602)	106187796	309614845	1	MSTRG.752.4	156735375	156747041
1	Drip loss QTL (8602)	106187796	309614845	1	MSTRG.752.5	156735391	156747041
1	Ear erectness QTL (5646)	106747450	233806417	1	MSTRG.752.1	156735353	156747067
1	Ear erectness QTL (5646)	106747450	233806417	1	MSTRG.752.2	156735355	156747067
1	Ear erectness QTL (5646)	106747450	233806417	1	MSTRG.752.3	156735373	156747013
1	Ear erectness QTL (5646)	106747450	233806417	1	MSTRG.752.4	156735375	156747041
1	Ear erectness QTL (5646)	106747450	233806417	1	MSTRG.752.5	156735391	156747041
1	Ear erectness QTL (5651)	106747450	233806417	1	MSTRG.752.1	156735353	156747067
1	Ear erectness QTL (5651)	106747450	233806417	1	MSTRG.752.2	156735355	156747067
1	Ear erectness QTL (5651)	106747450	233806417	1	MSTRG.752.3	156735373	156747013
1	Ear erectness QTL (5651)	106747450	233806417	1	MSTRG.752.4	156735375	156747041
1	Ear erectness QTL (5651)	106747450	233806417	1	MSTRG.752.5	156735391	156747041
1	Ear size QTL (5640)	106747450	233806417	1	MSTRG.752.1	156735353	156747067
1	Ear size QTL (5640)	106747450	233806417	1	MSTRG.752.2	156735355	156747067
1	Ear size QTL (5640)	106747450	233806417	1	MSTRG.752.3	156735373	156747013
1	Ear size QTL (5640)	106747450	233806417	1	MSTRG.752.4	156735375	156747041
1	Ear size QTL (5640)	106747450	233806417	1	MSTRG.752.5	156735391	156747041
1	Backfat weight QTL (3171)	108714563	220801047	1	MSTRG.752.1	156735353	156747067
1	Backfat weight QTL (3171)	108714563	220801047	1	MSTRG.752.2	156735355	156747067
1	Backfat weight QTL (3171)	108714563	220801047	1	MSTRG.752.3	156735373	156747013
1	Backfat weight QTL (3171)	108714563	220801047	1	MSTRG.752.4	156735375	156747041
1	Backfat weight QTL (3171)	108714563	220801047	1	MSTRG.752.5	156735391	156747041
1	Body weight (weaning) QTL (5230)	108714563	293277782	1	MSTRG.752.1	156735353	156747067
1	Body weight (weaning) QTL (5230)	108714563	293277782	1	MSTRG.752.2	156735355	156747067
1	Body weight (weaning) QTL (5230)	108714563	293277782	1	MSTRG.752.3	156735373	156747013
1	Body weight (weaning) QTL (5230)	108714563	293277782	1	MSTRG.752.4	156735375	156747041
1	Body weight (weaning) QTL (5230)	108714563	293277782	1	MSTRG.752.5	156735391	156747041
1	Platelet distribution width QTL (12312)	133275468	242497921	1	MSTRG.752.1	156735353	156747067
1	Platelet distribution width QTL (12312)	133275468	242497921	1	MSTRG.752.2	156735355	156747067
1	Platelet distribution width QTL (12312)	133275468	242497921	1	MSTRG.752.3	156735373	156747013
1	Platelet distribution width QTL (12312)	133275468	242497921	1	MSTRG.752.4	156735375	156747041
1	Platelet distribution width QTL (12312)	133275468	242497921	1	MSTRG.752.5	156735391	156747041
1	Backfat at last lumbar QTL (45)	133275468	220801047	1	MSTRG.752.1	156735353	156747067
1	Backfat at last lumbar QTL (45)	133275468	220801047	1	MSTRG.752.2	156735355	156747067
1	Backfat at last lumbar QTL (45)	133275468	220801047	1	MSTRG.752.3	156735373	156747013
1	Backfat at last lumbar QTL (45)	133275468	220801047	1	MSTRG.752.4	156735375	156747041
1	Backfat at last lumbar QTL (45)	133275468	220801047	1	MSTRG.752.5	156735391	156747041
1	Marbling QTL (4020)	140728674	229018949	1	MSTRG.752.1	156735353	156747067
1	Marbling QTL (4020)	140728674	229018949	1	MSTRG.752.2	156735355	156747067
1	Marbling QTL (4020)	140728674	229018949	1	MSTRG.752.3	156735373	156747013
1	Marbling QTL (4020)	140728674	229018949	1	MSTRG.752.4	156735375	156747041
1	Marbling QTL (4020)	140728674	229018949	1	MSTRG.752.5	156735391	156747041
1	Average glycolytic potential QTL (17789)	143819347	175004689	1	MSTRG.752.1	156735353	156747067
1	Average glycolytic potential QTL (17789)	143819347	175004689	1	MSTRG.752.2	156735355	156747067
1	Average glycolytic potential QTL (17789)	143819347	175004689	1	MSTRG.752.3	156735373	156747013
1	Average glycolytic potential QTL (17789)	143819347	175004689	1	MSTRG.752.4	156735375	156747041
1	Average glycolytic potential QTL (17789)	143819347	175004689	1	MSTRG.752.5	156735391	156747041
1	Liver weight QTL (13266)	147227143	169149638	1	MSTRG.752.1	156735353	156747067
1	Liver weight QTL (13266)	147227143	169149638	1	MSTRG.752.2	156735355	156747067
1	Liver weight QTL (13266)	147227143	169149638	1	MSTRG.752.3	156735373	156747013
1	Liver weight QTL (13266)	147227143	169149638	1	MSTRG.752.4	156735375	156747041
1	Liver weight QTL (13266)	147227143	169149638	1	MSTRG.752.5	156735391	156747041
1	Muscle fat content QTL (4017)	150567892	184999941	1	MSTRG.752.1	156735353	156747067
1	Muscle fat content QTL (4017)	150567892	184999941	1	MSTRG.752.2	156735355	156747067
1	Muscle fat content QTL (4017)	150567892	184999941	1	MSTRG.752.3	156735373	156747013
1	Muscle fat content QTL (4017)	150567892	184999941	1	MSTRG.752.4	156735375	156747041
1	Muscle fat content QTL (4017)	150567892	184999941	1	MSTRG.752.5	156735391	156747041
1	Average backfat thickness QTL (797)	154143188	180898441	1	MSTRG.752.1	156735353	156747067
1	Average backfat thickness QTL (797)	154143188	180898441	1	MSTRG.752.2	156735355	156747067
1	Average backfat thickness QTL (797)	154143188	180898441	1	MSTRG.752.3	156735373	156747013
1	Average backfat thickness QTL (797)	154143188	180898441	1	MSTRG.752.4	156735375	156747041
1	Average backfat thickness QTL (797)	154143188	180898441	1	MSTRG.752.5	156735391	156747041
1	Side fat thickness QTL (5958)	154329026	210644363	1	MSTRG.752.1	156735353	156747067
1	Side fat thickness QTL (5958)	154329026	210644363	1	MSTRG.752.2	156735355	156747067
1	Side fat thickness QTL (5958)	154329026	210644363	1	MSTRG.752.3	156735373	156747013
1	Side fat thickness QTL (5958)	154329026	210644363	1	MSTRG.752.4	156735375	156747041
1	Side fat thickness QTL (5958)	154329026	210644363	1	MSTRG.752.5	156735391	156747041
11	Teat number QTL (5260)	1111096	68683528	11	MSTRG.1952.2	7498687	7514866
11	Percentage type IIa fibers QTL (7030)	1111096	41897196	11	MSTRG.1952.2	7498687	7514866
11	Ear erectness QTL (8903)	1111096	18695760	11	MSTRG.1952.2	7498687	7514866
11	Carcass length QTL (3823)	1111096	18695760	11	MSTRG.1952.2	7498687	7514866
11	Backfat weight QTL (422)	1111096	57368011	11	MSTRG.1952.2	7498687	7514866
11	Ear area QTL (8893)	1111096	18695760	11	MSTRG.1952.2	7498687	7514866
11	Percentage type IIb fibers QTL (7042)	1111096	41897196	11	MSTRG.1952.2	7498687	7514866
11	Percentage of backfat and leaf fat in carcass QTL (423)	1111096	52754336	11	MSTRG.1952.2	7498687	7514866
11	Mean corpuscular hemoglobin content QTL (5427)	1111096	26135817	11	MSTRG.1952.2	7498687	7514866
11	Lymphocyte number QTL (5466)	1111096	26135817	11	MSTRG.1952.2	7498687	7514866
11	Segmented neutrophil number QTL (5477)	1111096	26135817	11	MSTRG.1952.2	7498687	7514866
11	Monocyte number QTL (5493)	1111096	26135817	11	MSTRG.1952.2	7498687	7514866
11	Time spent socializing QTL (5923)	1111096	26135817	11	MSTRG.1952.2	7498687	7514866
11	Percentage type IIb fibers QTL (7020)	1111096	41897196	11	MSTRG.1952.2	7498687	7514866
11	Percentage type IIb fibers QTL (7023)	1111096	41897196	11	MSTRG.1952.2	7498687	7514866
11	Cryptorchidism QTL (55880)	2686928	13445238	11	MSTRG.1952.2	7498687	7514866
11	Cryptorchidism QTL (55881)	2686928	13445238	11	MSTRG.1952.2	7498687	7514866
11	Belly weight QTL (1)	2933070	23432657	11	MSTRG.1952.2	7498687	7514866
11	Loin muscle area QTL (6)	2933070	23432657	11	MSTRG.1952.2	7498687	7514866
11	Estrone, laboratory QTL (5578)	7469468	7523949	11	MSTRG.1952.2	7498687	7514866
3	Shear force QTL (38078)	1456046	140360108	3	MSTRG.9812.1	86578140	86579900
3	Lactate dehydrogenase level QTL (15085)	1456046	98066155	3	MSTRG.9812.1	86578140	86579900
3	Loin muscle area QTL (38077)	1456046	140360108	3	MSTRG.9812.1	86578140	86579900
3	Teat number QTL (5224)	1456046	130209174	3	MSTRG.9812.1	86578140	86579900
3	Meat color chroma QTL (38081)	1456046	140360108	3	MSTRG.9812.1	86578140	86579900
3	Meat color b* QTL (38080)	1456046	140360108	3	MSTRG.9812.1	86578140	86579900
3	Body weight (end of test) QTL (5234)	4656907	140465858	3	MSTRG.9812.1	86578140	86579900
3	Cooking loss QTL (38079)	6188004	140360108	3	MSTRG.9812.1	86578140	86579900
3	Intramuscular fat content QTL (147273)	12373436	138992352	3	MSTRG.9812.1	86578140	86579900
3	Nonfunctional nipples QTL (7455)	14776389	102773204	3	MSTRG.9812.1	86578140	86579900
3	Nonfunctional nipples QTL (7472)	14776389	100216075	3	MSTRG.9812.1	86578140	86579900
3	Side fat thickness QTL (5693)	14776389	127042542	3	MSTRG.9812.1	86578140	86579900
3	pH 45 minutes post mortem QTL (3227)	15370065	131728891	3	MSTRG.9812.1	86578140	86579900
3	Intramuscular fat content QTL (147274)	18690733	138992352	3	MSTRG.9812.1	86578140	86579900
3	Intramuscular fat content QTL (147275)	18873888	138992352	3	MSTRG.9812.1	86578140	86579900
3	Intramuscular fat content QTL (147276)	18876323	138992352	3	MSTRG.9812.1	86578140	86579900
3	Intramuscular fat content QTL (147277)	18943482	138992352	3	MSTRG.9812.1	86578140	86579900
3	Off-Flavor Score QTL (3815)	21824455	122295139	3	MSTRG.9812.1	86578140	86579900
3	Carcass length QTL (3946)	21824455	115140252	3	MSTRG.9812.1	86578140	86579900
3	Diameter of type IIb muscle fibers QTL (7037)	21947993	115061496	3	MSTRG.9812.1	86578140	86579900
3	Body weight (34 weeks) QTL (21220)	25777024	100508792	3	MSTRG.9812.1	86578140	86579900
3	Left teat number QTL (6465)	30144110	87077830	3	MSTRG.9812.1	86578140	86579900
3	Carcass weight (hot) QTL (29691)	31261211	93197958	3	MSTRG.9812.1	86578140	86579900
3	Fat androstenone level QTL (596)	31261211	115061532	3	MSTRG.9812.1	86578140	86579900
3	Fat androstenone level QTL (597)	31261211	115061532	3	MSTRG.9812.1	86578140	86579900
3	Intramuscular fat content QTL (147278)	32478826	138992352	3	MSTRG.9812.1	86578140	86579900
3	Average daily gain QTL (173)	34143639	98066155	3	MSTRG.9812.1	86578140	86579900
3	Intramuscular fat content QTL (147279)	35759314	138992352	3	MSTRG.9812.1	86578140	86579900
3	Blood pH QTL (6320)	46839405	100216075	3	MSTRG.9812.1	86578140	86579900
3	Base excess QTL (6342)	46839405	100216075	3	MSTRG.9812.1	86578140	86579900
3	Lactate level QTL (6361)	46839405	100216075	3	MSTRG.9812.1	86578140	86579900
3	Intramuscular fat content QTL (147280)	49511915	138992352	3	MSTRG.9812.1	86578140	86579900
3	Intramuscular fat content QTL (147281)	49555828	138992352	3	MSTRG.9812.1	86578140	86579900
3	Intramuscular fat content QTL (147282)	49619043	138992352	3	MSTRG.9812.1	86578140	86579900
3	Intramuscular fat content QTL (147283)	49634847	138992352	3	MSTRG.9812.1	86578140	86579900
3	Intramuscular fat content QTL (147284)	49652291	138992352	3	MSTRG.9812.1	86578140	86579900
3	Intramuscular fat content QTL (147285)	49698048	138992352	3	MSTRG.9812.1	86578140	86579900
3	Intramuscular fat content QTL (147286)	49720151	138992352	3	MSTRG.9812.1	86578140	86579900
3	Intramuscular fat content QTL (147287)	49867243	138992352	3	MSTRG.9812.1	86578140	86579900
3	Intramuscular fat content QTL (147288)	49869931	138992352	3	MSTRG.9812.1	86578140	86579900
3	Intramuscular fat content QTL (147289)	55205863	138992352	3	MSTRG.9812.1	86578140	86579900
3	Intramuscular fat content QTL (147290)	55496208	138992352	3	MSTRG.9812.1	86578140	86579900
3	Intramuscular fat content QTL (147291)	55561799	138992352	3	MSTRG.9812.1	86578140	86579900
3	Intramuscular fat content QTL (147292)	55717382	138992352	3	MSTRG.9812.1	86578140	86579900
3	Feet and leg conformation QTL (11852)	56047063	101551719	3	MSTRG.9812.1	86578140	86579900
3	pH 45 minutes post mortem QTL (895)	57222361	119745261	3	MSTRG.9812.1	86578140	86579900
3	Physis score QTL (8946)	57222361	115140252	3	MSTRG.9812.1	86578140	86579900
3	Intramuscular fat content QTL (147293)	58986662	138992352	3	MSTRG.9812.1	86578140	86579900
3	Interleukin 10 level QTL (17603)	62780348	100216075	3	MSTRG.9812.1	86578140	86579900
3	Interferon-gamma level QTL (17611)	62780348	100216075	3	MSTRG.9812.1	86578140	86579900
3	Mean corpuscular hemoglobin concentration QTL (12287)	62780348	100216075	3	MSTRG.9812.1	86578140	86579900
3	C3c concentration QTL (9616)	62780348	100216075	3	MSTRG.9812.1	86578140	86579900
3	Triglyceride level QTL (15067)	62780348	118796463	3	MSTRG.9812.1	86578140	86579900
3	Body weight (3 weeks) QTL (894)	76622784	119745261	3	MSTRG.9812.1	86578140	86579900
3	Shoulder external fat weight QTL (887)	76622784	119745261	3	MSTRG.9812.1	86578140	86579900
3	Average backfat thickness QTL (884)	76622784	119745261	3	MSTRG.9812.1	86578140	86579900
3	Lean meat percentage QTL (886)	76622784	119745261	3	MSTRG.9812.1	86578140	86579900
3	Backfat thickness between 3rd and 4th rib QTL (881)	76622784	119745261	3	MSTRG.9812.1	86578140	86579900
3	Fat percentage in carcass QTL (880)	76622784	119745261	3	MSTRG.9812.1	86578140	86579900
3	Dressing percentage QTL (882)	76622784	119745261	3	MSTRG.9812.1	86578140	86579900
3	Backfat weight QTL (885)	76622784	119745261	3	MSTRG.9812.1	86578140	86579900
3	External fat on ham QTL (889)	76622784	119745261	3	MSTRG.9812.1	86578140	86579900
3	Fat protein content QTL (18011)	76622784	143758669	3	MSTRG.9812.1	86578140	86579900
3	Dressing percentage QTL (883)	76622784	119745261	3	MSTRG.9812.1	86578140	86579900
3	Shear force at first peak QTL (3988)	76884637	93197958	3	MSTRG.9812.1	86578140	86579900
3	Shear force QTL (3987)	76884637	93197958	3	MSTRG.9812.1	86578140	86579900
3	Semimembranosus angle QTL (3944)	76884637	93197958	3	MSTRG.9812.1	86578140	86579900
3	Meat color L* QTL (3986)	76884637	93197958	3	MSTRG.9812.1	86578140	86579900
3	Ham fat thickness QTL (3935)	76884637	143758669	3	MSTRG.9812.1	86578140	86579900
3	Backfat at rump QTL (732)	82312886	90921620	3	MSTRG.9812.1	86578140	86579900
3	Lean meat weight QTL (756)	82312886	90921620	3	MSTRG.9812.1	86578140	86579900
5	Backfat between 3rd and 4th last ribs QTL (121909)	33971	9428425	5	MSTRG.11102.1	6283137	6290473
5	Backfat between 3rd and 4th last ribs QTL (121909)	33971	9428425	5	MSTRG.11102.2	6286346	6290473
5	Teat number QTL (2927)	844337	34660429	5	MSTRG.11102.1	6283137	6290473
5	Teat number QTL (2927)	844337	34660429	5	MSTRG.11102.2	6286346	6290473
5	Meat color L* QTL (17792)	844337	34660429	5	MSTRG.11102.1	6283137	6290473
5	Meat color L* QTL (17792)	844337	34660429	5	MSTRG.11102.2	6286346	6290473
5	Creatinine level QTL (6372)	3688083	7985523	5	MSTRG.11102.1	6283137	6290473
5	Creatinine level QTL (6372)	3688083	7985523	5	MSTRG.11102.2	6286346	6290473
5	Time spent lying QTL (5900)	3688083	7985523	5	MSTRG.11102.1	6283137	6290473
5	Time spent lying QTL (5900)	3688083	7985523	5	MSTRG.11102.2	6286346	6290473
5	Activity during lying QTL (5903)	3688083	7985523	5	MSTRG.11102.1	6283137	6290473
5	Activity during lying QTL (5903)	3688083	7985523	5	MSTRG.11102.2	6286346	6290473
5	Loin muscle area QTL (38085)	3688083	94410037	5	MSTRG.11102.1	6283137	6290473
5	Loin muscle area QTL (38085)	3688083	94410037	5	MSTRG.11102.2	6286346	6290473
5	Backfat at tenth rib QTL (981)	3688083	34660429	5	MSTRG.11102.1	6283137	6290473
5	Backfat at tenth rib QTL (981)	3688083	34660429	5	MSTRG.11102.2	6286346	6290473
5	Feed intake QTL (979)	3688083	34660429	5	MSTRG.11102.1	6283137	6290473
5	Feed intake QTL (979)	3688083	34660429	5	MSTRG.11102.2	6286346	6290473
5	Hemolytic complement activity (alternative pathway) QTL (21322)	3688083	19558279	5	MSTRG.11102.1	6283137	6290473
5	Hemolytic complement activity (alternative pathway) QTL (21322)	3688083	19558279	5	MSTRG.11102.2	6286346	6290473
5	Platelet count QTL (7493)	3688083	7985523	5	MSTRG.11102.1	6283137	6290473
5	Platelet count QTL (7493)	3688083	7985523	5	MSTRG.11102.2	6286346	6290473
5	Drip loss QTL (3805)	3688083	35377762	5	MSTRG.11102.1	6283137	6290473
5	Drip loss QTL (3805)	3688083	35377762	5	MSTRG.11102.2	6286346	6290473
5	Meat color L* QTL (38088)	3688083	91051340	5	MSTRG.11102.1	6283137	6290473
5	Meat color L* QTL (38088)	3688083	91051340	5	MSTRG.11102.2	6286346	6290473
5	backfat above muscle dorsi QTL (5203)	3688083	99658388	5	MSTRG.11102.1	6283137	6290473
5	backfat above muscle dorsi QTL (5203)	3688083	99658388	5	MSTRG.11102.2	6286346	6290473
5	backfat above muscle dorsi QTL (5238)	3688083	97477986	5	MSTRG.11102.1	6283137	6290473
5	backfat above muscle dorsi QTL (5238)	3688083	97477986	5	MSTRG.11102.2	6286346	6290473
5	Shoulder subcutaneous fat thickness QTL (5219)	3688083	106691183	5	MSTRG.11102.1	6283137	6290473
5	Shoulder subcutaneous fat thickness QTL (5219)	3688083	106691183	5	MSTRG.11102.2	6286346	6290473
5	Drip loss QTL (5697)	3722572	7985523	5	MSTRG.11102.1	6283137	6290473
5	Drip loss QTL (5697)	3722572	7985523	5	MSTRG.11102.2	6286346	6290473
5	CD4-positive leukocyte percentage QTL (17840)	3722572	34660429	5	MSTRG.11102.1	6283137	6290473
5	CD4-positive leukocyte percentage QTL (17840)	3722572	34660429	5	MSTRG.11102.2	6286346	6290473
5	Backfat at last lumbar QTL (31)	3722572	35377762	5	MSTRG.11102.1	6283137	6290473
5	Backfat at last lumbar QTL (31)	3722572	35377762	5	MSTRG.11102.2	6286346	6290473
5	Fat percentage in carcass QTL (65061)	6033892	6695964	5	MSTRG.11102.1	6283137	6290473
5	Fat percentage in carcass QTL (65061)	6033892	6695964	5	MSTRG.11102.2	6286346	6290473
6	Intramuscular fat content QTL (145)	1829370	134683685	6	MSTRG.12872.2	63365431	63365965
6	Meat color a* QTL (3924)	2352681	129740986	6	MSTRG.12872.2	63365431	63365965
6	Teat number QTL (24289)	2352681	72944202	6	MSTRG.12872.2	63365431	63365965
6	Meat color a* QTL (3921)	2352681	129740986	6	MSTRG.12872.2	63365431	63365965
6	Meat color a* QTL (3923)	2352681	129740986	6	MSTRG.12872.2	63365431	63365965
6	Marbling QTL (38089)	2352681	146365886	6	MSTRG.12872.2	63365431	63365965
6	Meat color a* QTL (3922)	2352681	129740986	6	MSTRG.12872.2	63365431	63365965
6	Body weight (46 days) QTL (21240)	8247419	80284968	6	MSTRG.12872.2	63365431	63365965
6	Loin muscle area QTL (38054)	8442460	66465212	6	MSTRG.12872.2	63365431	63365965
6	Actinobacillus pleuropneumoniae susceptibility QTL (37566)	9132652	83952943	6	MSTRG.12872.2	63365431	63365965
6	Body weight (end of test) QTL (5201)	9242013	138477175	6	MSTRG.12872.2	63365431	63365965
6	Actinobacillus pleuropneumoniae susceptibility QTL (37574)	9303695	83952943	6	MSTRG.12872.2	63365431	63365965
6	Litter size QTL (24281)	9303695	77907573	6	MSTRG.12872.2	63365431	63365965
6	Salmonella count in spleen QTL (11562)	9957192	129740986	6	MSTRG.12872.2	63365431	63365965
6	Hind leg conformation QTL (17640)	11856794	72850194	6	MSTRG.12872.2	63365431	63365965
6	Osteochondrosis score QTL (17641)	11886408	74405304	6	MSTRG.12872.2	63365431	63365965
6	Loin fat percentage QTL (38090)	17750243	146365886	6	MSTRG.12872.2	63365431	63365965
6	Alkaline phosphatase activity QTL (15097)	17750243	152260387	6	MSTRG.12872.2	63365431	63365965
6	Lactate dehydrogenase level QTL (15099)	18610219	123963269	6	MSTRG.12872.2	63365431	63365965
6	Carcass length QTL (3873)	18942762	122134922	6	MSTRG.12872.2	63365431	63365965
6	Teat number QTL (5226)	19536155	157765593	6	MSTRG.12872.2	63365431	63365965
6	Average daily gain QTL (3937)	20981250	85846150	6	MSTRG.12872.2	63365431	63365965
6	Average daily gain QTL (186)	23594516	89095314	6	MSTRG.12872.2	63365431	63365965
6	Thoracic vertebra number QTL (21305)	24517477	90936123	6	MSTRG.12872.2	63365431	63365965
6	Backfat at last rib QTL (17800)	24581796	70820940	6	MSTRG.12872.2	63365431	63365965
6	Shear force QTL (38091)	28253996	152260387	6	MSTRG.12872.2	63365431	63365965
6	Intramuscular fat content QTL (150)	29239143	136971287	6	MSTRG.12872.2	63365431	63365965
6	Intramuscular fat content QTL (151)	29239143	136971287	6	MSTRG.12872.2	63365431	63365965
6	Average backfat thickness QTL (148)	29239143	136971287	6	MSTRG.12872.2	63365431	63365965
6	Average backfat thickness QTL (149)	29239143	136971287	6	MSTRG.12872.2	63365431	63365965
6	Ear weight QTL (8863)	29979924	64855775	6	MSTRG.12872.2	63365431	63365965
6	Dressing percentage QTL (1010)	29979924	86655461	6	MSTRG.12872.2	63365431	63365965
6	Shoulder meat weight QTL (1025)	29979924	86655461	6	MSTRG.12872.2	63365431	63365965
6	Carcass weight (cold) QTL (1028)	29979924	86655461	6	MSTRG.12872.2	63365431	63365965
6	Body weight (slaughter) QTL (1031)	29979924	86655461	6	MSTRG.12872.2	63365431	63365965
6	Loin and neck meat weight QTL (1039)	29979924	86655461	6	MSTRG.12872.2	63365431	63365965
6	Meat color score QTL (3237)	29979924	66533116	6	MSTRG.12872.2	63365431	63365965
6	Backfat at tenth rib QTL (1011)	29979924	86655461	6	MSTRG.12872.2	63365431	63365965
6	Body weight (slaughter) QTL (1035)	29979924	86655461	6	MSTRG.12872.2	63365431	63365965
6	External fat on ham QTL (1002)	29979924	86655461	6	MSTRG.12872.2	63365431	63365965
6	Average backfat thickness QTL (1004)	29979924	86655461	6	MSTRG.12872.2	63365431	63365965
6	Abdominal fat weight QTL (1007)	29979924	86655461	6	MSTRG.12872.2	63365431	63365965
6	Creatine kinase level QTL (1045)	29979924	86655461	6	MSTRG.12872.2	63365431	63365965
6	Liver weight QTL (1038)	29979924	86655461	6	MSTRG.12872.2	63365431	63365965
6	Dressing percentage QTL (1001)	29979924	86655461	6	MSTRG.12872.2	63365431	63365965
6	Backfat weight QTL (1005)	29979924	86655461	6	MSTRG.12872.2	63365431	63365965
6	Shoulder external fat weight QTL (1009)	29979924	86655461	6	MSTRG.12872.2	63365431	63365965
6	Shear force QTL (3238)	29979924	66533116	6	MSTRG.12872.2	63365431	63365965
6	Loin and ham percentage in carcass QTL (2872)	29979924	66533116	6	MSTRG.12872.2	63365431	63365965
6	Loin weight QTL (2858)	29979924	66533116	6	MSTRG.12872.2	63365431	63365965
6	Smell intensity QTL (688)	29979924	117131464	6	MSTRG.12872.2	63365431	63365965
6	Lean meat percentage QTL (689)	29979924	79653393	6	MSTRG.12872.2	63365431	63365965
6	tenderness score QTL (691)	29979924	117131464	6	MSTRG.12872.2	63365431	63365965
6	Carcass weight (hot) QTL (16866)	29979924	79845444	6	MSTRG.12872.2	63365431	63365965
6	Lean meat percentage QTL (165)	29979924	90560868	6	MSTRG.12872.2	63365431	63365965
6	Conductivity 24 hours post-mortem QTL (1013)	29979924	77813565	6	MSTRG.12872.2	63365431	63365965
6	Backfat between 3rd and 4th last ribs QTL (4167)	30086351	127687961	6	MSTRG.12872.2	63365431	63365965
6	Conductivity 24 hours post-mortem QTL (1245)	30298426	70068744	6	MSTRG.12872.2	63365431	63365965
6	Conductivity 24 hours post-mortem QTL (1247)	30298426	70068744	6	MSTRG.12872.2	63365431	63365965
6	Fat-cuts percentage QTL (1257)	30298426	91030131	6	MSTRG.12872.2	63365431	63365965
6	Average backfat thickness QTL (680)	30567218	82408282	6	MSTRG.12872.2	63365431	63365965
6	Backfat at last rib QTL (682)	30724307	66783042	6	MSTRG.12872.2	63365431	63365965
6	Adipocyte diameter QTL (18030)	30762246	64923945	6	MSTRG.12872.2	63365431	63365965
6	body weight (13 weeks) QTL (183)	30938918	100619284	6	MSTRG.12872.2	63365431	63365965
6	Average daily gain QTL (185)	30938918	88161912	6	MSTRG.12872.2	63365431	63365965
6	body weight (17 weeks) QTL (184)	30938918	115392938	6	MSTRG.12872.2	63365431	63365965
6	Intramuscular fat content QTL (4169)	30978589	130369909	6	MSTRG.12872.2	63365431	63365965
6	Loin muscle area QTL (38053)	34464154	66533116	6	MSTRG.12872.2	63365431	63365965
6	Time spent feeding QTL (5911)	34464154	129740986	6	MSTRG.12872.2	63365431	63365965
6	Alkaline phosphatase activity QTL (6347)	34464154	129740986	6	MSTRG.12872.2	63365431	63365965
6	Calcium level QTL (6376)	34464154	129740986	6	MSTRG.12872.2	63365431	63365965
6	Platelet count QTL (7499)	34464154	129740986	6	MSTRG.12872.2	63365431	63365965
6	Platelet count QTL (7500)	34464154	129740986	6	MSTRG.12872.2	63365431	63365965
6	PH for Longissmus dorsi QTL (3845)	37262531	85846150	6	MSTRG.12872.2	63365431	63365965
6	Water holding capacity QTL (3850)	37262531	85846150	6	MSTRG.12872.2	63365431	63365965
6	Nonfunctional nipples QTL (7459)	38553933	66465212	6	MSTRG.12872.2	63365431	63365965
6	subjective boar flavor in lean QTL (4219)	44290269	146365886	6	MSTRG.12872.2	63365431	63365965
6	androstenone, laboratory QTL (4215)	44290269	79653393	6	MSTRG.12872.2	63365431	63365965
6	Body weight (20 weeks) QTL (29696)	44290269	146365886	6	MSTRG.12872.2	63365431	63365965
6	Carcass weight (hot) QTL (29697)	44290269	146365886	6	MSTRG.12872.2	63365431	63365965
6	subjective pork flavor in fat QTL (4223)	44290269	91030131	6	MSTRG.12872.2	63365431	63365965
6	Conductivity 24 hours post-mortem QTL (988)	45448178	86655461	6	MSTRG.12872.2	63365431	63365965
6	Fat-cuts percentage QTL (999)	45448178	86655461	6	MSTRG.12872.2	63365431	63365965
6	Loin muscle area QTL (1006)	45448178	86655461	6	MSTRG.12872.2	63365431	63365965
6	Conductivity 45 minutes post-mortem QTL (1014)	45448178	77813565	6	MSTRG.12872.2	63365431	63365965
6	pH 45 minutes post mortem QTL (1015)	45448178	77813565	6	MSTRG.12872.2	63365431	63365965
6	Stiffness QTL (1046)	45448178	77813565	6	MSTRG.12872.2	63365431	63365965
6	Conductivity 45 minutes post-mortem QTL (989)	45448178	77813565	6	MSTRG.12872.2	63365431	63365965
6	Meat color-a QTL (991)	45448178	77813565	6	MSTRG.12872.2	63365431	63365965
6	Conductivity 24 hours post-mortem QTL (992)	45448178	77813565	6	MSTRG.12872.2	63365431	63365965
6	Dressing percentage QTL (995)	45448178	77813565	6	MSTRG.12872.2	63365431	63365965
6	Lean meat percentage QTL (996)	45448178	77813565	6	MSTRG.12872.2	63365431	63365965
6	Creatine kinase level QTL (1041)	45448178	77813565	6	MSTRG.12872.2	63365431	63365965
6	Conductivity 45 minutes post-mortem QTL (993)	45448178	77813565	6	MSTRG.12872.2	63365431	63365965
6	pH 45 minutes post mortem QTL (994)	45448178	77813565	6	MSTRG.12872.2	63365431	63365965
6	Body weight (birth) QTL (1012)	45448178	77813565	6	MSTRG.12872.2	63365431	63365965
6	Backfat at last rib QTL (16877)	45448178	77813565	6	MSTRG.12872.2	63365431	63365965
6	Meat color score QTL (21854)	45448178	77813565	6	MSTRG.12872.2	63365431	63365965
6	Conductivity 45 minutes post-mortem QTL (21862)	45448178	77813565	6	MSTRG.12872.2	63365431	63365965
6	Residual glycogen QTL (5860)	46065656	64855775	6	MSTRG.12872.2	63365431	63365965
6	ADV antibody titer QTL (9660)	51408342	69134736	6	MSTRG.12872.2	63365431	63365965
6	rhinitis QTL (21317)	52757738	79653393	6	MSTRG.12872.2	63365431	63365965
6	Liver and gallbladder weight QTL (8660)	52757738	85846150	6	MSTRG.12872.2	63365431	63365965
6	Teat number QTL (8665)	52757738	85846150	6	MSTRG.12872.2	63365431	63365965
6	Muscle moisture percentage QTL (12046)	52757738	78052071	6	MSTRG.12872.2	63365431	63365965
6	muscle protein percentage QTL (12047)	52757738	78052071	6	MSTRG.12872.2	63365431	63365965
6	Cholesterol level in meat QTL (12048)	52757738	78052071	6	MSTRG.12872.2	63365431	63365965
6	tenderness score QTL (12049)	52757738	78052071	6	MSTRG.12872.2	63365431	63365965
6	Muscle moisture percentage QTL (12050)	52757738	78052071	6	MSTRG.12872.2	63365431	63365965
6	tenderness score QTL (12051)	52757738	78052071	6	MSTRG.12872.2	63365431	63365965
6	Flavor score QTL (12052)	52757738	78052071	6	MSTRG.12872.2	63365431	63365965
6	Muscle moisture percentage QTL (12053)	52757738	78052071	6	MSTRG.12872.2	63365431	63365965
6	Marbling QTL (12054)	52757738	78052071	6	MSTRG.12872.2	63365431	63365965
6	Meat color score QTL (12055)	52757738	78052071	6	MSTRG.12872.2	63365431	63365965
6	Flavor score QTL (12056)	52757738	78052071	6	MSTRG.12872.2	63365431	63365965
6	Average backfat thickness QTL (12859)	52757738	78052071	6	MSTRG.12872.2	63365431	63365965
6	C3c concentration QTL (9622)	61924724	66465212	6	MSTRG.12872.2	63365431	63365965
6	Haptoglobin concentration QTL (9644)	61924724	66465212	6	MSTRG.12872.2	63365431	63365965
6	Lean meat weight QTL (16910)	61924724	66533116	6	MSTRG.12872.2	63365431	63365965
6	Empty body protein content QTL (16911)	61924724	66533116	6	MSTRG.12872.2	63365431	63365965
6	Firmness QTL (21367)	61924724	66533116	6	MSTRG.12872.2	63365431	63365965
6	Average backfat thickness QTL (5980)	61924724	66465212	6	MSTRG.12872.2	63365431	63365965
6	Shoulder subcutaneous fat thickness QTL (5981)	61924724	66465212	6	MSTRG.12872.2	63365431	63365965
6	Average backfat thickness QTL (352)	61924724	74531339	6	MSTRG.12872.2	63365431	63365965
6	Cooking loss QTL (6006)	61924724	66465212	6	MSTRG.12872.2	63365431	63365965
6	Nonfunctional nipples QTL (7476)	61924724	117131464	6	MSTRG.12872.2	63365431	63365965
6	Fat to meat ratio QTL (12765)	62247269	89095314	6	MSTRG.12872.2	63365431	63365965
6	Intramuscular fat content QTL (125478)	62622587	64290460	6	MSTRG.12872.2	63365431	63365965
