# Supplementary material for: Identification and Functional Prediction of Long Intergenic Non-coding RNAs Related to Subcutaneous Adipose Development in Pigs
Source: Front Genet. 2019 Mar 4;10:160. doi: 10.3389/fgene.2019.00160 (PMC6409335; doi:10.3389/fgene.2019.00160)
Supplement: TABLE S4 — The expression regulation relationship between DEL genes and their DEPTGs. [file Table_4.XLSX]

## Sheet: Sheet1
Table S4: The expression regulation relationship between DEL genes and their DEPTGs
DELs	Pearson correlation coefficient	P value	DEPTGs	DEPTG names
MSTRG.11102	0.982168	1.62349e-14	ENSSSCG00000034469	LOC110257900
MSTRG.11102	0.854348	1.63107e-06	ENSSSCG00000016239	NYAP2
MSTRG.11102	0.851777	1.89055e-06	ENSSSCG00000002915	KIRREL2
MSTRG.11102	0.817568	1.07363e-05	ENSSSCG00000039841	SHC3
MSTRG.9812	0.814035	1.25845e-05	ENSSSCG00000024204	SCN1A
MSTRG.12872	0.783307	4.41735e-05	ENSSSCG00000009413	CPB2
MSTRG.1952	0.780218	4.95652e-05	ENSSSCG00000001633	ENSSSCG00000001633
MSTRG.11102	0.776648	5.64953e-05	ENSSSCG00000012167	PHEX
MSTRG.11102	0.772046	6.66489e-05	ENSSSCG00000015717	C1QL2
MSTRG.11102	0.761803	9.50362e-05	ENSSSCG00000038185	EREG
MSTRG.11102	0.755796	0.00011609	ENSSSCG00000024428	CHRNA9
MSTRG.752	0.727392	0.00027873	ENSSSCG00000027941	LSAMP
MSTRG.12872	0.723287	0.000313592	ENSSSCG00000027941	LSAMP
MSTRG.12872	0.711474	0.000435377	ENSSSCG00000012363	HEPH
MSTRG.9812	0.707391	0.000485899	ENSSSCG00000036060	RRAD
MSTRG.11102	0.704059	0.00053074	ENSSSCG00000006398	SLAMF8
MSTRG.9812	0.69774	0.000625455	ENSSSCG00000012363	HEPH
MSTRG.9812	0.694969	0.000671299	ENSSSCG00000009413	CPB2
MSTRG.11102	0.693984	0.000688267	ENSSSCG00000016449	GIMAP2
MSTRG.12872	0.69221	0.000719754	ENSSSCG00000036359	SLC43A1
MSTRG.752	0.681005	0.000948092	ENSSSCG00000024204	SCN1A
MSTRG.11102	0.680376	0.000962539	ENSSSCG00000002478	LOC106504546
MSTRG.9812	0.679239	0.000989122	ENSSSCG00000027941	LSAMP
MSTRG.11102	0.629914	0.00291436	ENSSSCG00000036457	TNFSF8
MSTRG.11102	0.629116	0.0029614	ENSSSCG00000039633	CRLF2
MSTRG.11102	0.623228	0.00332813	ENSSSCG00000016122	CTLA4
MSTRG.9812	0.607485	0.00449794	ENSSSCG00000039486	FAM69C
MSTRG.752	0.600222	0.0051421	ENSSSCG00000039486	FAM69C
MSTRG.11102	0.593648	0.00578896	ENSSSCG00000032691	ANKRD66
MSTRG.11102	0.587425	0.00646155	ENSSSCG00000006542	KCNN3
MSTRG.11102	0.560848	0.0100951	ENSSSCG00000033465	ENSSSCG00000033465
MSTRG.752	0.543084	0.0133408	ENSSSCG00000011694	CPB1
MSTRG.1952	0.535286	0.0150089	ENSSSCG00000036801	C7H6orf132
MSTRG.752	0.534748	0.0151299	ENSSSCG00000036060	RRAD
MSTRG.12872	0.532414	0.0156638	ENSSSCG00000039486	FAM69C
MSTRG.9812	0.528869	0.0165038	ENSSSCG00000036405	ZNF311
MSTRG.752	0.525444	0.0173492	ENSSSCG00000036405	ZNF311
MSTRG.12872	0.520144	0.018725	ENSSSCG00000000978	MLC1
MSTRG.11102	0.519572	0.0188788	ENSSSCG00000004053	TAGAP
MSTRG.9812	0.500493	0.0246052	ENSSSCG00000036359	SLC43A1
MSTRG.12872	0.497402	0.0256501	ENSSSCG00000036405	ZNF311
MSTRG.9812	0.488568	0.02883	ENSSSCG00000039813	ENSSSCG00000039813
MSTRG.752	0.487623	0.0291876	ENSSSCG00000000978	MLC1
MSTRG.12872	0.486029	0.029799	ENSSSCG00000014897	FAM181B
MSTRG.752	0.469804	0.0366093	ENSSSCG00000012363	HEPH
MSTRG.1952	0.466901	0.0379458	ENSSSCG00000005224	GLIS3
MSTRG.12872	0.466212	0.0382685	ENSSSCG00000024204	SCN1A
MSTRG.752	0.462587	0.0400021	ENSSSCG00000039813	ENSSSCG00000039813
MSTRG.11102	0.454871	0.0438934	ENSSSCG00000002410	CEP128
MSTRG.11102	0.445051	0.0492605	ENSSSCG00000024800	DSC2
MSTRG.12872	-0.446493	0.0484424	ENSSSCG00000032691	ANKRD66
MSTRG.12872	-0.449119	0.0469791	ENSSSCG00000006542	KCNN3
MSTRG.9812	-0.450016	0.0464873	ENSSSCG00000016122	CTLA4
MSTRG.12872	-0.451156	0.045868	ENSSSCG00000036457	TNFSF8
MSTRG.12872	-0.452854	0.0449571	ENSSSCG00000005224	GLIS3
MSTRG.9812	-0.462322	0.0401308	ENSSSCG00000002478	LOC106504546
MSTRG.752	-0.462937	0.0398322	ENSSSCG00000024800	DSC2
MSTRG.752	-0.467289	0.0377651	ENSSSCG00000034469	LOC110257900
MSTRG.12872	-0.468435	0.037235	ENSSSCG00000034469	LOC110257900
MSTRG.12872	-0.473605	0.0349146	ENSSSCG00000016122	CTLA4
MSTRG.1952	-0.475483	0.0341002	ENSSSCG00000000978	MLC1
MSTRG.752	-0.479815	0.0322783	ENSSSCG00000016122	CTLA4
MSTRG.752	-0.483287	0.0308737	ENSSSCG00000004053	TAGAP
MSTRG.12872	-0.485633	0.0299523	ENSSSCG00000006398	SLAMF8
MSTRG.9812	-0.493953	0.0268567	ENSSSCG00000016449	GIMAP2
MSTRG.1952	-0.49419	0.0267723	ENSSSCG00000014897	FAM181B
MSTRG.9812	-0.495519	0.0263035	ENSSSCG00000036801	C7H6orf132
MSTRG.9812	-0.49697	0.0257988	ENSSSCG00000024428	CHRNA9
MSTRG.752	-0.498686	0.0252117	ENSSSCG00000036801	C7H6orf132
MSTRG.12872	-0.501565	0.0242509	ENSSSCG00000036801	C7H6orf132
MSTRG.752	-0.502847	0.0238323	ENSSSCG00000002410	CEP128
MSTRG.12872	-0.508837	0.0219522	ENSSSCG00000016449	GIMAP2
MSTRG.752	-0.513142	0.0206752	ENSSSCG00000006542	KCNN3
MSTRG.752	-0.513563	0.0205537	ENSSSCG00000039633	CRLF2
MSTRG.12872	-0.51357	0.0205516	ENSSSCG00000002478	LOC106504546
MSTRG.9812	-0.518214	0.0192472	ENSSSCG00000012167	PHEX
MSTRG.12872	-0.51958	0.0188765	ENSSSCG00000015717	C1QL2
MSTRG.9812	-0.527199	0.0169116	ENSSSCG00000039841	SHC3
MSTRG.9812	-0.527936	0.0167307	ENSSSCG00000016239	NYAP2
MSTRG.12872	-0.542293	0.013503	ENSSSCG00000038185	EREG
MSTRG.9812	-0.542522	0.0134559	ENSSSCG00000015717	C1QL2
MSTRG.12872	-0.54272	0.0134153	ENSSSCG00000024428	CHRNA9
MSTRG.752	-0.546881	0.0125847	ENSSSCG00000012167	PHEX
MSTRG.12872	-0.550128	0.0119658	ENSSSCG00000016239	NYAP2
MSTRG.752	-0.550559	0.0118856	ENSSSCG00000002478	LOC106504546
MSTRG.12872	-0.55721	0.0107013	ENSSSCG00000039841	SHC3
MSTRG.752	-0.561756	0.00994838	ENSSSCG00000024428	CHRNA9
MSTRG.12872	-0.563249	0.00971064	ENSSSCG00000012167	PHEX
MSTRG.9812	-0.563911	0.0096068	ENSSSCG00000038185	EREG
MSTRG.752	-0.567275	0.00909267	ENSSSCG00000016239	NYAP2
MSTRG.752	-0.573702	0.00817285	ENSSSCG00000032691	ANKRD66
MSTRG.11102	-0.57712	0.0077154	ENSSSCG00000027941	LSAMP
MSTRG.752	-0.584248	0.00682888	ENSSSCG00000024633	JAKMIP3
MSTRG.9812	-0.587546	0.00644784	ENSSSCG00000032691	ANKRD66
MSTRG.752	-0.597799	0.00537317	ENSSSCG00000039841	SHC3
MSTRG.12872	-0.600695	0.00509792	ENSSSCG00000033465	ENSSSCG00000033465
MSTRG.752	-0.604616	0.00474394	ENSSSCG00000033465	ENSSSCG00000033465
MSTRG.752	-0.605444	0.0046718	ENSSSCG00000016449	GIMAP2
MSTRG.752	-0.606956	0.00454251	ENSSSCG00000015717	C1QL2
MSTRG.1952	-0.626347	0.00312944	ENSSSCG00000039813	ENSSSCG00000039813
MSTRG.9812	-0.628835	0.00297809	ENSSSCG00000033465	ENSSSCG00000033465
MSTRG.752	-0.668323	0.00127748	ENSSSCG00000038185	EREG
